# Supplementary material for: A Comprehensive Analysis of Microbial Community and Nitrogen Removal Rate Predictions in Three Anammox Systems
Source: Microorganisms. 2025 Dec 8;13(12):2795. doi: 10.3390/microorganisms13122795 (PMC12735504; doi:10.3390/microorganisms13122795)
Supplement: Supplementary file 1 [file microorganisms-13-02795-s001.zip]

Archive with 2 entries (2 files):
- Supplementary Material S2.xlsx
- Supplementary Material S1.pdf
