# Supplementary material for: A Comprehensive Analysis of Microbial Community and Nitrogen Removal Rate Predictions in Three Anammox Systems
Source: Microorganisms. 2025 Dec 8;13(12):2795. doi: 10.3390/microorganisms13122795 (PMC12735504; doi:10.3390/microorganisms13122795)
Supplement: Supplementary file 1 [file microorganisms-13-02795-s001.zip › Supplementary Material S2.xlsx]

## Sheet: Environmental factors
IFAS-PN/A														IFAS-SNAD													UASB
Literature	NH4+-Ninf （mg/L）	NH4+-Neff（mg/L）	NO2--Neff（mg/L）	NO3--Neff（mg/L）	COD	PH	DO（mg/L）	HRT（h）	Temperature	NLR	NRR			Literature	NH4+-Ninf （mg/L）	NH4+-Neff（mg/L）	NO2--Neff（mg/L）	NO3--Neff（mg/L）	HRT（h）	Temperature	NLR	COD	DO	NRR			Literature	NH4+-Ninf （mg/L）	NO2--Ninf（mg/L）	NH4+-Neff（mg/L）	NO2--Neff（mg/L）	NO3--Neff（mg/L）	HRT（h）	Temperature	NLR	NRR
									(℃)	(kg/m³·d）	(kg/m³·d）									(℃)	(kg/m³·d）			(kg/m³·d）										(℃)	(kg/m³·d）	(kg/m³·d）
Yang et al, 2019	84.93	26.314	23.501	15.5736	40	7.8	0.225	7	28	0.20947	0.14632			Wang et al, 2018	50.453	27.4293	0.92373	20.1609	18	25	0.0665124	22.6232	0.4	0.00202977			Wang et al, 2016	45.245	39.7453	28.0006	26.5636	5.00809	11.5424	33	0.16012	0.10236
	84.9301	39.6116	18.6423	8.41332	40	7.8	0.225	7	28	0.20947	0.10378				50.453	27.4293	4.71023	21.1184	18	25	0.0665124	19.1899	0.4	-0.0035696				30.8747	40.893	23.6895	19.3784	12.1933	11.5424	33	0.16012	0.07348
	108.063	39.6116	35.2643	2.4038	40	7.8	0.225	7	28	0.33863	0.18885				52.3244	17.9412	4.05739	24.5567	18	25	0.070082	36.7087	0.4	0.00916897				40.9339	58.49	23.6895	30.8747	7.88215	11.6194	33	0.16012	0.07348
	100.628	57.5123	29.3827	10.8427	40	7.8	0.225	7	28	0.31617	0.12647				52.3244	12.8926	5.9724	23.9474	18	25	0.070082	34.816	0.4	0.0126686				56.7413	58.49	30.8747	40.9339	7.88215	9.46306	33	0.27564	0.0446
	208.858	99.5789	58.5352	16.7243	40	7.8	0.225	7	28	0.48745	0.23423				49.1908	15.4169	3.09988	23.9474	18	25	0.0649726	30.9865	0.4	0.00860903				55.3043	59.6376	33.7488	40.9339	20.8155	10.5412	33	0.27564	0.10236
	224.555	113.899	58.5352	10.8427	40	7.8	0.225	7	28	0.48745	0.169				47.2758	6.58172	6.27706	25.8189	18	25	0.0635027	33.2754	0.4	0.0111987				48.1191	59.6376	36.6228	35.1858	7.88215	11.5424	33	0.24676	0.10236
	208.858	105.461	63.3939	10.8427	40	7.8	0.225	7	28	0.44533	0.23423				48.2333	7.84389	3.09988	24.2521	18	25	0.0629428	34.4198	0.4	0.0172181				46.6821	52.2418	26.5636	35.1858	22.2525	10.4642	33	0.27564	0.13124
	208.858	95.8709	77.0752	5.98394	40	7.8	0.225	7	28	0.42287	0.18885				47.2758	0.27088	2.79522	26.1671	18	25	0.0629428	33.8476	0.4	0.0248472				45.245	59.6376	28.0006	32.3117	22.2525	9.38605	33	0.27564	0.13124
	193.16	99.5789	22.606	5.98394	40	7.8	0.225	7	28	0.46499	0.18885				51.4105	0.27088	0.57554	27.0811	18	25	0.0695921	38.4254	0.4	0.0314965				56.7413	51.2216	33.7488	19.3784	15.0673	9.46306	33	0.189	0.13124
	208.858	103.159	9.94766	3.55456	40	7.8	0.225	7	28	0.55204	0.29661				47.2758	6.27706	0.57554	28.6914	18	25	0.0629428	31.7348	0.4	0.0228174				46.6821	64.7382	40.9339	32.3117	30.8747	10.4642	33	0.189	0.13124
	193.16	88.7106	21.5831	2.4038	40	7.8	0.225	7	28	0.46499	0.27676				50.1483	2.1859	1.83771	29.6054	18	25	0.0680522	26.0566	0.4	0.0274369				45.245	65.8859	40.9339	58.1784	16.5044	10.3872	33	0.27564	0.13124
	208.858	107.89	17.7472	11.9934	40	7.8	0.225	7	28	0.55204	0.18885				50.1483	11.6304	2.79522	23.2946	18	25	0.0670023	36.1365	0.4	0.0192478				91.2301	105.415	43.808	58.1784	22.2525	10.3872	33	0.27564	0.13124
	178.289	37.1823	26.4418	8.41332	40	7.8	0.225	7	28	0.48745	0.40437				50.1483	3.44806	2.79522	22.9899	18	25	0.0670023	20.1583	0.4	0.0273669				91.2301	100.187	43.808	52.4302	22.2525	18.7173	33	0.24676	0.07348
	208.858	31.1727	32.3235	10.8427	40	7.8	0.225	7	28	0.48745	0.40437				52.6726	3.09988	1.83771	26.7764	18	25	0.0695921	30.8104	0.4	0.035556				89.7931	119.952	48.1191	29.4377	16.5044	18.7173	33	0.30452	0.07348
	201.422	28.7434	26.4418	15.5736	40	7.8	0.225	7	28	0.52957	0.49228				52.9773	2.1859	0.92373	23.2946	18	25	0.0695921	29.666	0.4	0.035556				86.919	120.972	40.9339	58.1784	20.8155	18.7173	33	0.30452	0.16012
	293.955	21.5831	5.98394	25.1632	40	7.8	0.225	9	28	0.74298	0.73048				51.4105	1.22839	0.57554	23.2946	18	25	0.0685422	32.1309	0.4	0.0329663				82.6079	117.912	33.7488	66.8006	19.3784	18.2553	33	0.27564	0.16012
	317.088	25.1632	5.98394	30.022	40	7.8	0.225	9	28	0.80756	0.7078				51.0623	0.27088	0.92373	25.5143	18	25	0.0685422	19.9822	0.4	0.036046				108.475	111.664	48.1191	62.4894	23.6895	14.5459	33	0.3334	0.16012
	309.652	28.7434	8.92476	15.5736	40	7.8	0.225	9	28	0.80756	0.83824				51.0623	0.27088	1.53305	22.0324	18	25	0.0685422	25.6604	0.4	0.0329663				81.1709	137.677	33.7488	68.2376	29.4377	14.5459	33	0.48261	0.24676
	278.257	47.9226	7.00683	21.5831	40	7.8	0.225	9	28	0.83002	0.68511				49.4954	0.27088	1.53305	25.5143	18	25	0.0675623	20.1583	0.4	0.0365359				88.3561	140.737	33.7488	76.8598	33.7488	18.1013	33	0.39597	0.16012
	302.217	32.3235	7.00683	39.6116	40	7.8	0.225	9	28	0.83002	0.68511				47.624	0.27088	1.53305	22.0324	18	25	0.0655325	43.7514	0.4	0.0380757				104.163	121.992	20.8155	69.6746	43.808	14.4688	33	0.3334	0.13124
	309.652	11.9934	2.14808	24.0125	40	7.8	0.225	9	28	0.87214	0.88078				51.4105	13.8501	0.92373	22.0324	18	25	0.0670023	30.8104	0.4	0.035976				94.1042	112.684	88.3561	49.5562	29.4377	18.1013	33	0.3334	0.13124
	317.088	36.0315	5.98394	28.7434	40	7.8	0.225	9	28	0.93673	0.83824				56.111	1.22839	0.92373	19.2034	18	25	0.0695921	25.0882	0.4	0.0401055				102.726	121.992	56.7413	49.5562	30.8747	14.4688	33	0.3334	0.16012
	355.919	40.7624	4.06601	24.0125	40	7.8	0.225	9	28	1.00131	0.92331				56.111	2.79522	0.92373	22.0324	18	25	0.0730917	37.0608	0.4	0.0253372				86.919	124.16	85.482	48.1191	42.371	18.1013	33	0.39597	0.21788
	387.314	32.3235	4.06601	26.314	40	7.8	0.225	9	28	1.00131	0.85809				52.3244	12.5879	0.92373	23.2946	18	25	0.0675623	46.5685	0.4	0.0167981				86.919	124.16	78.2968	62.4894	42.371	16.484	33	0.42485	0.27564
	379.052	46.7719	3.17098	34.7529	40	7.8	0.225	9	28	0.89461	0.83824				51.0623	7.23457	1.53305	24.9049	18	25	0.0730917	39.3497	0.4	0.0426252				94.1042	132.449	50.9932	53.8672	32.3117	16.407	33	0.48261	0.30452
	355.919	2.4038	8.92476	34.7529	40	7.8	0.225	9	28	1.06308	0.98854				51.0623	0.92373	1.53305	21.7277	18	25	0.0665124	27.7732	0.4	0.0293967				82.6079	138.697	66.8006	36.6228	10.7562	14.4688	33	0.74252	0.21788
	371.616	14.4228	8.02973	31.1727	40	7.8	0.225	9	28	1.12767	1.07361				51.0623	0.27088	0.92373	22.3806	18	25	0.0665124	58.189	0.4	0.0349961				95.5412	141.885	72.5487	46.6821	9.31919	16.561	33	0.56924	0.45373
	417.883	39.6116	8.02973	28.7434	40	7.8	0.225	9	28	1.08555	1.01122				48.5379	0.27088	2.79522	21.7277	18	25	0.0670023	34.4198	0.4	0.0365359				91.2301	141.885	65.3635	38.0599	7.88215	15.4828	33	0.74252	0.42485
	417.883	24.0125	7.00683	33.6021	40	7.8	0.225	9	28	1.08555	1.03107				49.1908	2.1859	1.53305	21.7277	18	25	0.0644826	33.4514	0.4	0.026387				107.038	216.863	52.4302	61.0524	15.0673	14.4688	33	0.74252	0.36709
	426.144	33.6021	7.00683	36.0315	40	7.8	0.225	9	28	1.16979	1.01122				49.1908	1.22839	2.49056	25.2096	18	25	0.0644826	23.0194	0.4	0.0319864				84.045	187.662	65.3635	72.5487	16.5044	16.33	33	0.71364	0.3334
	417.883	21.5831	4.06634	37.1823	40	7.8	0.225	9	28	1.12767	1.05376				48.5379	0.92373	1.83771	22.9899	18	25	0.0644826	51.7185	0.4	0.0349961				117.097	216.863	50.9932	72.5487	12.1933	15.4828	33	0.74252	0.3334
	417.883	20.4323	4.06601	46.7719	40	7.8	0.225	9	28	1.21471	1.18137				54.2395	11.3257	5.01489	21.4231	18	25	0.0710619	64.6595	0.4	0.00657927				102.726	227.192	43.808	26.5636	35.1858	15.4828	33	0.59812	0.36709
	464.975	37.1823	5.98394	44.3425	40	7.8	0.225	9	28	1.29895	1.11898				54.2395	19.5081	3.75273	32.1298	18	25	0.0710619	60.0817	0.4	0.00909897				192.062	194.931	43.808	28.0006	17.9414	14.4688	33	0.627	0.27564
	472.411	4.83318	4.02432	40.7624	40	7.8	0.225	9	28	1.25683	1.24659				50.7576	16.9837	1.83771	26.7764	18	25	0.0685422	65.7599	0.4	0.0106388				171.944	226.172	43.808	88.3561	35.1858	14.4688	33	0.51149	0.30452
	472.411	22.7339	4.06604	45.6211	40	7.8	0.225	9	28	1.29895	1.28913				50.7576	14.4594	2.1859	25.5143	18	25	0.0675623	54.1834	0.4	0.00762915				194.936	212.655	30.8747	109.912	12.1933	13.6987	33	0.74252	0.39597
	488.108	21.5831	4.03434	57.5123	40	7.8	0.225	9	28	1.25683	1.3345				53.282	12.2832	4.36205	27.7339	18	25	0.0710619	56.6484	0.4	0.00454949				203.558	216.863	40.9339	105.6	33.7488	13.6987	33	0.627	0.51149
	511.241	14.4228	5.0889	57.5123	40	7.8	0.225	9	28	1.25683	1.22674				50.453	18.2459	3.09988	32.1298	18	25	0.0716218	65.98	0.4	0.00867904				186.314	203.219	50.9932	91.2301	33.7488	13.5447	33	0.88692	0.51149
	495.544	3.55456	4.06601	51.5028	40	7.8	0.225	9	28	1.25683	1.26928				53.9348	18.8987	0.57554	26.7764	18	25	0.0675623	61.4022	0.4	0.00762915				160.447	218.904	45.245	86.919	29.4377	13.5447	33	0.88692	0.51149
	488.108	18.003	7.00683	51.5028	40	7.8	0.225	9	28	1.40565	1.37703				49.1908	16.6791	1.83771	25.5143	18	25	0.0655325	60.2578	0.4	0.0111987				166.195	209.467	81.1709	78.2968	30.8747	13.5447	33	0.88692	0.82916
	534.375	26.314	5.98394	56.3615	40	7.8	0.225	9	28	1.42812	1.39972				49.1908	18.5941	1.83771	22.3806	18	25	0.0649726	71.4821	0.4	0.0116187				174.818	214.696	50.9932	76.8598	30.8747	12.6976	33	1.32011	0.85804
	564.943	19.1537	7.00683	49.2013	40	7.8	0.225	9	28	1.47024	1.41957				47.2758	18.5941	1.22839	22.0324	18	25	0.0624529	67.8727	0.4	0.0131585				159.01	214.696	59.6154	71.1117	30.8747	12.6976	33	0.88692	0.94468
	573.205	46.7719	5.98394	58.7909	40	7.8	0.225	9	28	1.55447	1.35435				51.7151	16.0697	0.92373	18.5941	18	25	0.0705719	66.1561	0.4	0.0142084				156.136	207.427	59.6154	53.8672	33.7488	12.6976	33	1.32011	0.94468
	557.508	30.022	5.96786	47.9226	40	7.8	0.225	9	28	1.386	1.37703				50.7576	16.6791	0.57554	25.2096	18	25	0.0675623	70.7338	0.4	0.0142084				124.282	208.447	71.1117	58.1784	35.1858	12.6976	33	1.32011	0.80028
	557.508	20.4323	5.0889	47.9226	40	7.8	0.225	9	28	1.4927	1.41957				46.3618	2.1859	1.83771	22.0324	18	25	0.060913	43.3552	0.4	0.0212776				154.699	199.139	45.245	49.5562	29.4377	12.6976	33	1.32011	0.71364
	557.506	31.1727	5.0889	55.2108	40	7.8	0.225	9	28	1.47024	1.3345				48.2333	2.79522	3.09988	25.2096	18	25	0.0635027	70.3377	0.4	0.0310065				134.581	202.199	46.6821	46.6821	40.9339	12.6976	33	1.32011	0.59812
	541.81	32.3235	4.06601	45.6211	40	7.8	0.225	9	28	1.47024	1.37703				48.5379	8.49674	0.57554	20.7702	18	25	0.0635027	51.7185	0.4	0.0299567				167.632	200.159	58.1784	50.9932	28.0006	12.5435	33	1.14684	0.68476
	557.508	8.41332	2.14808	52.7814	40	7.8	0.225	9	28	1.40565	1.50748				48.2333	5.31956	0.57554	18.2459	18	25	0.0635027	51.5424	0.4	0.0335263				144.64	200.159	45.245	89.7931	40.9339	12.4665	33	1.29123	0.68476
	573.205	33.6021	8.02973	58.7909	40	7.8	0.225	9	28	1.44777	1.37703				51.0623	13.8501	3.09988	16.9837	18	25	0.0670023	75.2676	0.4	0.0309365				156.136	182.434	30.8747	50.9932	33.7488	15.0208	33	1.34899	0.74252
	557.508	39.6116	7.00683	64.8004	40	7.8	0.225	9	28	1.51235	1.37703				50.1483	15.1122	0.92373	13.8501	18	25	0.0665124	54.5796	0.4	0.0273669				156.136	200.159	50.9932	50.9932	33.7488	12.4665	33	1.43563	0.627
	588.903	1.25305	8.92476	65.9512	40	7.8	0.225	9	28	1.4927	1.50748				48.2333	1.83771	1.83771	13.5454	18	25	0.0639927	78.3047	0.4	0.0451449				166.195	181.414	35.1858	61.0524	36.6228	15.0208	33	1.32011	0.74252
	557.508	49.2013	8.02973	65.9512	40	7.8	0.225	9	28	1.4927	1.67762				48.2333	1.83771	1.53305	13.5454	18	25	0.0624529	65.98	0.4	0.0436051				170.507	170.958	22.2525	55.3043	30.8747	15.0208	33	1.34899	0.59812
	688.871	30.022	4.06601	68.3806	40	7.8	0.225	9	28	1.53482	1.74285				48.8861	0.27088	1.53305	13.1972	18	25	0.0644826	71.306	0.4	0.0380757				161.884	186.642	43.808	50.9932	38.0599	15.0978	33	1.34899	0.74252
	674	7.1347	4.06601	79.121	40	7.8	0.225	9	28	1.76788	1.78538				47.9286	1.22839	1.53305	18.2459	18	25	0.0635027	42.9591	0.4	0.0401055				177.692	201.179	30.8747	68.2376	29.4377	10.0792	33	1.34899	0.74252
	681.435	0.04038	5.98394	75.5408	40	7.8	0.225	9	28	1.79034	1.87329				49.8001	0.92373	1.22839	15.7216	18	25	0.0655325	71.306	0.4	0.0466848				144.64	185.622	22.2525	65.3635	36.6228	15.0978	33	1.32011	0.82916
	720.266	28.7434	5.98394	69.5313	40	7.8	0.225	9	28	1.91951	1.83075				50.7576	0.92373	0.92373	14.1547	18	25	0.0670023	52.1146	0.4	0.0487145				161.884	200.159	28.0006	55.3043	36.6228	10.0792	33	1.23347	0.7714
	727.702	4.83318	7.00683	73.1115	40	7.8	0.225	9	28	1.96163	2.15403				48.8861	0.27088	0.92373	14.1547	18	25	0.0649726	51.7185	0.4	0.0476647				160.447	185.622	36.6228	91.2301	36.6228	10.2332	33	1.32011	0.7714
	813.625	2.4038	4.06601	73.1115	40	7.8	0.225	9	28	2.09079	2.19657				50.1483	0.92373	1.53305	13.1972	18	25	0.0665124	73.1988	0.4	0.0492045				148.951	187.662	63.9265	49.5562	33.7488	10.2332	33	1.49339	0.88692
	836.758	2.4038	5.0889	71.9607	40	7.8	0.225	9	28	2.15257	2.11149				49.1908	0.27088	1.53305	11.9351	18	25	0.0655325	57.0445	0.4	0.0497644				176.255	189.703	43.808	43.808	35.1858	10.2332	33	2.07098	0.97356
	774.794	24.0125	5.0889	70.6821	40	7.8	0.225	9	28	1.98409	1.95836				48.8861	0.92373	2.1859	11.3257	18	25	0.0639927	77.7765	0.4	0.0461948				180.566	209.467	36.6228	52.4302	32.3117	10.1562	33	2.21538	1.32011
	674	93.5694	3.17098	61.0924	40	7.8	0.225	7	28	2.28173	1.98105				48.8861	0.57554	1.83771	11.6304	18	25	0.0644826	67.3005	0.4	0.0487145				125.958	204.367	59.6154	32.3117	38.0599	6.90883	33	2.1865	1.43563
	704.569	91.14	4.06601	61.0924	40	7.8	0.225	7	28	2.4109	2.08881				49.8001	29.6054	1.53305	11.6304	18	25	0.0665124	111.978	0.4	0.0502544				166.195	195.951	50.9932	40.9339	17.9414	10.3102	33	2.1865	1.37787
	750.835	88.7106	7.00683	59.9417	40	7.8	0.225	7	28	2.55972	2.30432				45.4043	29.3008	1.53305	19.2034	18	25	0.0599331	99.2128	0.4	-0.00811908				154.699	199.139	46.6821	26.5636	36.6228	6.90883	33	2.12874	1.60891
	766.532	98.3003	4.06601	58.7909	40	7.8	0.225	7	28	2.6243	2.2391				48.2333	28.6914	1.53305	17.3319	18	25	0.0644826	97.3201	0.4	0				153.262	189.703	52.4302	29.4377	26.5636	6.90883	33	2.99994	1.55115
	704.569	46.7719	4.06601	62.371	40	7.8	0.225	7	28	2.4109	2.21925				47.2758	27.0811	1.53305	16.6791	18	25	0.0635027	119.373	0.4	0				171.944	192.891	45.245	33.7488	26.5636	6.90883	33	2.93737	1.52227
	750.835	15.5736	2.14808	69.5313	40	7.8	0.225	7	28	2.55972	2.49999				46.9711	23.2946	2.1859	16.6791	18	25	0.0629428	127.56	0.4	0.0034996				169.069	196.971	36.6228	48.1191	35.1858	6.75481	33	2.99994	1.55115
	759.097	50.352	5.0889	69.5313	40	7.8	0.225	7	28	2.49514	2.43477				46.0136	27.0811	1.53305	20.7702	18	25	0.0624529	102.294	0.4	-0.00153984				180.566	195.951	26.5636	29.4377	35.1858	6.75481	33	3.14434	2.0421
	766.532	31.1727	4.06601	59.9417	40	7.8	0.225	7	28	2.60184	2.51984				47.624	23.6428	2.49056	13.1972	18	25	0.061473	102.294	0.4	0.00608932				166.195	189.703	28.0006	26.5636	30.8747	6.90883	33	3.0577	1.95546
	782.23	27.5926	8.92476	63.5218	40	7.8	0.225	7	28	2.66642	2.67014				46.3618	26.7764	2.79522	17.3319	18	25	0.0604231	101.898	0.4	0.00300967				161.884	198.119	15.0673	26.5636	39.4969	6.52377	33	2.93737	2.24426
	759.097	21.5831	14.8064	65.9512	40	7.8	0.225	7	28	2.64396	2.60775				48.5379	26.7764	2.49056	15.1122	18	25	0.0644826	120.693	0.4	0.00657925				160.447	210.615	26.5636	19.3784	32.3117	6.29273	33	3.08658	2.1865
	828.496	52.7814	18.6423	76.6916	40	7.8	0.225	7	28	2.60184	2.60775				48.5379	26.7764	1.83771	14.4594	18	25	0.0644826	125.667	0.4	0.00909897				193.499	217.883	23.6895	29.4377	33.7488	6.75481	33	2.96625	1.72443
	789.666	20.4323	19.6652	73.1115	40	7.8	0.225	7	28	2.77312	2.60775				48.5379	24.9049	1.53305	21.1184	18	25	0.0639927	119.02	0.4	0.00916897				180.566	206.407	16.5044	29.4377	53.8672	6.29273	33	3.08658	1.58003
	766.532	74.3901	33.2185	59.9417	40	7.8	0.225	6	28	3.00899	2.73536				48.2333	26.1671	1.22839	12.8926	18	25	0.0624529	118.448	0.4	0				177.692	204.367	23.6895	79.7339	36.6228	6.29273	33	3.0577	1.98434
	797.928	79.121	18.6423	59.9417	40	7.8	0.225	6	28	3.13535	2.82327				46.9711	23.6428	1.83771	21.7277	18	25	0.061473	120.165	0.4	-0.00202977				169.069	200.159	16.5044	79.7339	45.245	6.29273	33	2.90849	1.92658
	759.097	140.239	11.8656	57.5123	40	7.8	0.225	6	28	2.94441	2.4773				44.1421	23.6428	1.83771	22.3806	18	25	0.0594432	121.089	0.4	-0.00405955				170.507	194.931	16.5044	62.4894	50.9932	6.29273	33	3.28873	1.92658
	697.133	99.5789	5.0889	51.5028	40	7.8	0.225	6	28	2.77312	2.30432				48.2333	26.7764	1.22839	19.5081	18	25	0.0629428	124.347	0.4	0				167.632	201.179	20.8155	43.808	36.6228	6.29273	33	3.20209	2.1865
	674	56.3615	7.00683	58.7909	40	7.8	0.225	6	28	2.64396	2.41208				50.453	27.0811	1.22839	19.5081	18	25	0.0649726	89.1769	0.4	0.00097988				159.01	190.723	17.9414	69.6746	30.8747	6.36975	33	3.51977	2.24426
	759.097	99.5789	5.98394	56.3615	40	7.8	0.225	6	28	3.00899	2.60775				49.4954	28.6914	1.22839	20.1609	18	25	0.0649726	100.753	0.4	-0.00104989				153.262	205.387	16.5044	39.4969	45.245	6.44676	33	3.49089	2.24426
	704.569	71.9607	3.17098	53.9322	40	7.8	0.225	6	28	2.77312	2.49999				50.1483	26.7764	1.22839	20.7702	18	25	0.0670023	89.1769	0.4	0.00300965				164.758	194.931	28.0006	43.808	20.8155	5.75365	33	3.25985	1.86882
	704.569	47.9226	7.00683	63.5218	40	7.8	0.225	6	28	2.81524	2.60775				51.7151	28.0386	1.22839	22.0324	18	25	0.0660225	91.2457	0.4	0.00153984				154.699	227.192	26.5636	48.1191	40.9339	5.83066	33	3.34649	2.47529
	650.867	44.3425	5.0889	58.7909	40	7.8	0.225	6	28	2.77312	2.49999				48.5379	27.4293	1.22839	21.1184	18	25	0.0660225	110.657	0.4	0.000489947				167.632	219.924	28.0006	26.5636	43.808	6.29273	33	3.77969	2.24426
	658.302	79.121	2.14808	46.7719	40	7.8	0.225	6	28	2.55972	2.34686				47.2758	26.7764	1.83771	22.6852	18	25	0.0675623	98.6846	0.4	0				166.195	230.38	23.6895	15.0673	42.371	5.90767	33	3.46201	2.76409
	697.133	86.2812	4.06601	58.7909	40	7.8	0.225	6	28	2.6243	2.34686				46.6664	29.3008	1.83771	23.9474	18	25	0.0649726	97.8923	0.4	0				151.825	219.924	19.3784	17.9414	38.0599	5.83066	33	3.43313	2.47529
	735.964	107.89	5.98394	51.5028	40	7.8	0.225	6	28	2.77312	2.56238				48.5379	26.7764	1.22839	17.6366	18	25	0.0639927	119.593	0.4	0.000489947				146.077	232.42	22.2525	32.3117	49.5562	5.75365	33	3.34649	2.76409
	681.435	58.7909	4.06601	57.5123	40	7.8	0.225	6	28	2.90229	2.4773				49.8001	27.4293	1.83771	16.3744	18	25	0.0629428	127.956	0.4	0.0034996				151.825	240.709	22.2525	15.0673	45.245	5.59963	33	3.69305	3.02882
	697.133	43.1918	2.14808	56.3615	40	7.8	0.225	6	28	2.66642	2.56238				50.453	28.3433	1.53305	15.1122	18	25	0.0649726	102.294	0.4	0.00657925				170.507	216.863	33.7488	17.9414	45.245	2.67317	33	3.28873	2.73521
	727.702	75.5408	8.02973	51.5028	40	7.8	0.225	6	28	2.77312	2.58506				46.3618	18.2459	2.49056	19.2034	18	25	0.0665124	102.294	0.4	0.00300965				151.825	202.199	36.6228	15.0673	45.245	2.67317	33	3.20209	2.61969
	674	25.1632	4.06601	69.5313	40	7.8	0.225	6	28	2.83771	2.6276				49.1908	17.6366	1.53305	24.9049	18	25	0.060913	102.074	0.4	0.00405955				167.632	252.185	22.2525	22.2525	43.808	2.67317	33	3.34649	2.96625
	720.266	33.6021	1.12518	64.8004	40	7.8	0.225	6	28	2.70854	2.71551				46.6664	15.1122	1.53305	26.7764	18	25	0.0644826	122.234	0.4	0.00503943				167.632	223.112	50.9932	13.6303	45.245	2.75018	33	3.57753	2.59081
	727.702	33.6021	4.06601	58.7909	40	7.8	0.225	6	28	2.86017	2.82327				48.5379	18.5941	3.44806	24.2521	18	25	0.0619629	125.843	0.4	0.00454949				156.136	200.159	38.0599	15.0673	43.808	2.59615	33	3.34649	2.76409
	642.605	8.41332	7.00683	63.5218	40	7.8	0.225	6	28	2.86017	2.51984				47.624	16.0697	1.53305	16.6791	18	25	0.0649726	120.165	0.4	0.00405955				153.262	231.4	23.6895	15.0673	48.1191	2.75018	33	3.86632	2.76409
	658.302	2.4038	40.1231	70.6821	40	7.8	0.225	6	28	2.90229	2.60775				49.4954	29.3008	0.57554	14.4594	18	25	0.0644826	123.774	0.4	0.00608931				163.321	216.863	23.6895	13.6303	49.5562	2.67317	33	3.77969	3.17322
	658.302	22.7339	23.501	59.9417	40	7.8	0.225	6	28	2.58218	2.65029			Du et al, 2021	100	27.4953	6.64547	0.68818	3.02	30	1.03091	300	0.5	0.799711				146.077	232.42	38.0599	15.0673	48.1191	2.67317	33	4.53055	3.25985
	712.83	67.1019	20.6881	59.9417	40	7.8	0.225	6	28	2.77312	2.73536				100	25.2899	6.00881	0.68818	3.02	30	1.03091	300	0.5	0.817642				196.373	253.205	33.7488	15.0673	56.7413	2.67317	33	4.58831	3.8952
	681.435	121.06	17.7472	46.7719	40	7.8	0.225	6	28	2.68889	2.26179				100	27.4953	7.46403	0.2789	3.02	30	0.998633	300	0.5	0.817642				171.944	252.185	43.808	19.3784	65.3635	2.67317	33	4.41504	3.77969
Han et al, 2020	1441.4	125.046	76.7824	214.002	1965	7.6	0.2	144	32	0.277865	0.20856				100	27.4953	5.14478	0.05152	3.02	30	1.04884	300	0.5	0.885779				180.566	291.714	36.6228	19.3784	68.2376	2.75018	33	4.35728	3.77969
	1199.14	181.826	37.0362	246.177	1965	7.6	0.2	144	32	0.169627	0.09212				100	27.4953	4.9174	0.2789	3.02	30	1.03091	300	0.5	0.867848				160.447	292.862	45.245	10.7562	72.5487	2.67317	33	5.05038	3.60641
	1328.79	214.002	37.0362	278.353	1965	7.6	0.2	144	32	0.173902	0.08567				100	25.2899	5.14478	1.14293	3.02	30	1.03091	300	0.5	0.817642				164.758	288.654	30.8747	12.1933	69.6746	2.67317	33	4.93487	3.98184
	1013.66	157.221	85.2995	327.562	1965	7.6	0.2	144	32	0.108684	0.01367				100	31.465	4.9174	0.68818	3.02	30	1.03091	300	0.5	0.817642				203.558	329.204	26.5636	17.9414	69.6746	2.67317	33	4.84823	4.15512
	949.306	270.782	53.124	383.396	1965	7.6	0.2	144	32	0.139994	0.02211				100	31.465	4.9174	0.68818	3.02	30	1.01298	300	0.5	0.849917				180.566	291.714	144.64	13.6303	69.6746	2.67317	33	5.19478	4.01072
	1029.75	262.265	53.124	424.089	1965	7.6	0.2	144	32	0.136916	0.01367				100	27.4953	4.09884	0.05152	3.02	30	1.01298	300	0.5	0.849917				182.003	317.855	38.0599	15.0673	76.8598	2.67317	33	5.07926	4.27064
	1005.14	343.65	44.6069	383.396	1965	7.6	0.2	144	32	0.199629	0.07102				100	21.3202	4.32622	0.91556	3.02	30	0.998633	300	0.5	0.803297				190.625	346.928	23.6895	12.1933	84.045	3.05823	33	5.36806	4.24176
	844.263	246.177	85.2995	286.87	1965	7.6	0.2	144	32	0.156948	0.05389				100	17.3505	4.9174	1.14293	3.02	30	0.998633	300	0.5	0.803297				166.195	341.7	22.2525	15.0673	73.9857	3.05823	33	5.22366	4.184
	940.789	295.387	92.8702	190.343	1965	7.6	0.2	144	32	0.163233	0.0668				100	17.3505	4.9174	0.91556	3.02	30	0.998633	300	0.5	0.835573				187.751	313.647	138.892	13.6303	63.9265	3.05823	33	3.43313	4.64607
	1005.14	230.089	92.8702	141.133	1965	7.6	0.2	144	32	0.144149	0.0668				100	21.3202	4.7355	1.14293	3.02	30	1.03091	300	0.5	0.885779				184.877	342.848	36.6228	22.2525	81.1709	3.05823	33	4.81935	2.67745
	908.614	246.177	165.738	85.2995	1965	7.6	0.2	144	32	0.143219	0.06035				100	29.7007	2.82553	0.2789	3.02	30	1.03091	300	0.5	0.799711				193.499	362.613	79.7339	182.003	63.9265	3.05823	33	4.50167	4.0396
	892.526	206.431	141.133	69.2117	1965	7.6	0.2	144	32	0.123353	0.05389				100	13.3808	3.87147	0.50628	3.02	30	0.998633	300	0.5	0.885779				230.862	366.693	40.9339	169.069	62.4894	3.05823	33	4.73271	3.46201
	892.526	238.606	190.343	60.6947	1965	7.6	0.2	144	32	0.144187	0.06258				100	19.5559	2.82553	1.55221	3.02	30	0.998633	300	0.5	0.853503				236.61	328.184	86.919	39.4969	72.5487	3.05823	33	4.93487	3.80856
	997.57	238.606	246.177	28.5192	1965	7.6	0.2	144	32	0.16923	0.08368				100	21.3202	2.18887	1.14293	3.02	30	1.04884	300	0.5	0.90371				275.65	322.956	49.5562	10.7562	75.4228	3.05823	33	4.64607	3.92408
	1279.58	238.606	327.562	44.6069	1965	7.6	0.2	144	32	0.172816	0.07102				100	21.3202	1.55221	1.14293	3.02	30	1.03091	300	0.5	0.900123				269.901	359.425	88.3561	50.9932	84.045	3.05823	33	5.05038	4.0396
	1449.92	311.474	327.562	44.6069	1965	7.6	0.2	144	32	0.186951	0.07301				100	17.3505	1.32484	1.14293	3.02	30	1.03091	300	0.5	0.900123				279.961	362.613	59.6154	39.4969	86.919	4.90652	33	4.76159	3.75081
	1352.45	278.353	391.913	37.0362	1965	7.6	0.2	144	32	0.133794	0.01591				100	17.3505	1.14293	0.91556	3.02	30	1.03091	300	0.5	0.900123				268.464	419.867	94.1042	55.3043	91.2301	3.05823	33	5.8927	3.17322
	1320.27	262.265	133.563	37.0362	1965	7.6	0.2	144	32	0.081594	0.00945				100	25.2899	0.50628	0.50628	3.02	30	0.998633	300	0.5	0.867848				307.264	368.861	99.8523	40.9339	91.2301	4.67548	33	5.95046	3.34649
	1393.14	254.694	108.958	44.6069	1965	7.6	0.2	144	32	0.0797332	0.01169				100	25.2899	0.68818	1.14293	3.02	30	0.998633	300	0.5	0.885779				300.079	426.115	105.6	114.223	82.6079	3.59731	33	3.37537	2.3309
	1272.01	230.089	108.958	37.0362	1965	7.6	0.2	144	32	0.0870306	0.02435				100	21.3202	0.50628	1.77959	3.02	30	1.03091	300	0.5	0.918054				318.761	266.722	92.6672	13.6303	28.0006	4.67548	33	5.07926	3.43313
	1272.01	222.519	92.8702	37.0362	1965	7.6	0.2	144	32	0.0766275	0.01789				100	17.3505	0.2789	0.91556	3.02	30	1.03091	300	0.5	0.935985				305.827	360.445	111.349	73.9857	82.6079	3.5203	33	5.1659	4.15512
	1312.7	108.958	108.958	37.0362	1965	7.6	0.2	144	32	0.060382	0.01789				100	15.1451	0.2789	0.91556	3.02	30	1.01298	300	0.5	0.950329				308.701	376.129	102.726	33.7488	88.3561	3.5203	33	5.36806	3.83744
	1304.18	190.343	117.475	37.0362	1965	7.6	0.2	144	32	0.0838057	0.02633				100	13.3808	0.2789	5.14478	3.02	30	1.01298	300	0.5	0.817642				315.886	398.954	253.855	98.4153	28.0006	3.44329	33	5.63279	3.75081
	1255.92	149.65	92.8702	53.124	1965	7.6	0.2	144	32	0.0756041	0.02633				150	19.5559	0.05152	1.14293	3.02	30	1.63338	450	0.5	1.47032				291.457	365.673	232.299	76.8598	86.919	3.21225	33	5.10814	3.92408
	1166.96	149.65	108.958	37.0362	1965	7.6	0.2	144	32	0.103164	0.05389				150	15.1451	0.05152	4.7355	3.02	30	1.63338	450	0.5	1.5026				333.131	440.652	252.417	95.5412	92.6672	3.28926	33	5.69055	3.66417
	1207.66	141.133	117.475	44.6069	1965	7.6	0.2	144	32	0.115106	0.06457				150	13.3808	0.2789	4.32622	3.02	30	1.63338	450	0.5	1.48825				327.383	425.095	28.0006	29.4377	136.018	3.36628	33	5.33918	4.21288
	1288.1	125.046	76.7824	44.6069	1965	7.6	0.2	144	32	0.0929725	0.0519				150	17.3505	0.2789	5.78144	3.02	30	1.66566	450	0.5	1.5026				331.694	345.908	25.1266	26.5636	95.5412	3.13524	33	5.83495	3.66417
	1279.58	157.221	108.958	44.6069	1965	7.6	0.2	144	32	0.107928	0.05613				150	13.3808	0.91556	5.78144	3.02	30	1.63338	450	0.5	1.52053				300.079	407.37	16.5044	20.8155	101.289	3.36628	33	5.74831	1.78218
	1215.23	117.475	117.475	44.6069	1965	7.6	0.2	144	32	0.102723	0.05613				150	7.2057	1.14293	6.19072	3.02	30	1.66566	450	0.5	1.5528				406.659	401.122	15.0673	249.543	101.289	3.13524	33	5.33918	3.31761
	1247.4	157.221	85.2995	44.6069	1965	7.6	0.2	144	32	0.105965	0.05811				150	7.2057	0.68818	5.55406	3.02	30	1.64773	450	0.5	1.56715				206.432	410.431	28.0006	12.1933	96.9783	3.13524	33	5.66167	2.07098
	1239.83	149.65	133.563	44.6069	1965	7.6	0.2	144	32	0.0980967	0.04346				150	8.97002	0.50628	5.55406	3.02	30	1.64773	450	0.5	1.53487				347.501	395.894	20.8155	10.7562	101.289	4.52146	33	5.8927	3.40425
	1231.32	141.133	101.387	44.6069	1965	7.6	0.2	144	32	0.105965	0.05811				150	7.2057	0.68818	5.55406	3.02	30	1.66566	450	0.5	1.5528				366.183	397.934	36.6228	10.7562	48.1191	3.28926	33	4.184	3.20209
	1199.14	133.563	117.475	44.6069	1965	7.6	0.2	144	32	0.109624	0.06035				150	7.2057	0.91556	6.41809	3.02	30	1.66566	450	0.5	1.57073				364.746	393.854	40.9339	20.8155	72.5487	4.44444	33	5.8927	3.86632
	1498.18	117.475	101.387	44.6069	1965	7.6	0.2	144	32	0.100042	0.05613				150	7.2057	0.2789	7.28213	3.02	30	1.58318	450	0.5	1.47032				395.163	389.646	49.5562	26.5636	81.1709	4.59847	33	4.09736	4.06848
	1554.96	141.133	92.8702	44.6069	1965	7.6	0.2	144	32	0.113235	0.0668				150	17.3505	0.50628	6.19072	3.02	30	1.69793	450	0.5	1.63528				369.057	369.881	49.5562	20.8155	86.919	3.59731	33	4.76159	3.77969
	1659.06	141.133	117.475	44.6069	1965	7.6	0.2	144	32	0.134216	0.08368				150	8.97002	0.68818	6.00881	3.02	30	1.63338	450	0.5	1.47032				390.852	366.693	48.1191	20.8155	66.8006	3.59731	33	4.67495	3.77969
	1756.53	197.914	117.475	44.6069	1965	7.6	0.2	144	32	0.141449	0.08145				200	8.97002	0.2789	6.00881	3.02	30	2.21792	600	0.5	2.10507				376.242	385.438	48.1191	20.8155	79.7339	4.67548	33	4.67495	4.29952
	1731.93	246.177	108.958	44.6069	1965	7.6	0.2	144	32	0.150304	0.08368				200	5.00031	0.91556	7.28213	3.02	30	2.21792	600	0.5	2.123				380.553	379.19	40.9339	20.8155	86.919	3.67432	33	5.13702	4.0396
	1780.19	262.265	108.958	44.6069	1965	7.6	0.2	144	32	0.159195	0.08989				200	8.97002	0.91556	7.69141	3.02	30	2.21792	600	0.5	2.15528				387.978	375.109	36.6228	19.3784	69.6746	3.28926	33	5.19478	4.01072
	1683.66	222.519	108.958	44.6069	1965	7.6	0.2	144	32	0.139911	0.07723				200	8.97002	0.91556	7.91879	3.02	30	2.19999	600	0.5	2.13734				366.183	394.874	30.8747	20.8155	85.482	3.28926	33	5.1659	4.184
	1651.49	197.914	125.046	44.6069	1965	7.6	0.2	144	32	0.0940511	0.03279				200	5.00031	0.91556	8.55544	3.02	30	2.19999	600	0.5	2.11941				367.62	371.921	29.4377	12.1933	86.919	3.28926	33	5.25254	4.12624
	1635.4	157.221	101.387	44.6069	1965	7.6	0.2	144	32	0.0726459	0.02211				200	5.00031	0.68818	8.55544	3.02	30	2.19999	600	0.5	2.11941				364.746	381.357	26.5636	7.88215	95.5412	3.28926	33	5.19478	4.41504
	1642.97	125.046	101.387	44.6069	1965	7.6	0.2	144	32	0.0759733	0.0308				200	5.00031	0.50628	8.55544	3.02	30	2.2502	600	0.5	2.16962				371.931	392.706	26.5636	30.8747	78.2968	3.13524	33	5.74831	4.58831
	1651.49	125.046	117.475	44.6069	1965	7.6	0.2	144	32	0.0890846	0.04123				200	2.79492	0.50628	14.058	3.02	30	2.23227	600	0.5	2.15169				367.62	385.438	58.1784	30.8747	73.9857	3.05823	33	5.54134	4.55943
	1619.31	117.475	108.958	60.6947	1965	7.6	0.2	144	32	0.105965	0.05811				200	2.79492	0.2789	14.8765	3.02	30	2.23227	600	0.5	2.10148				361.872	403.162	55.3043	26.5636	86.919	3.82835	33	5.80607	4.70383
	1642.97	108.958	125.046	60.6947	1965	7.6	0.2	144	32	0.107226	0.05811				200	2.79492	0.05152	15.7406	3.02	30	2.23227	600	0.5	2.10148				364.746	418.847	50.9932	48.1191	94.1042	3.67432	33	5.66167	3.75081
	1578.62	141.133	92.8702	60.6947	1965	7.6	0.2	144	32	0.120136	0.07102				200	2.79492	0.05152	16.7865	3.02	30	2.23227	154.6	0.5	2.019				367.62	404.182	29.4377	32.3117	99.8523	3.05823	33	5.92158	4.24176
	1659.06	141.133	108.958	60.6947	1965	7.6	0.2	144	32	0.107928	0.05613				200	5.00031	0.05152	18.2872	3.02	30	2.19999	154.6	0.5	2.03693				361.872	408.39	28.0006	36.6228	79.7339	3.67432	33	5.80607	3.92408
	1610.8	197.914	141.133	44.6069	1965	7.6	0.2	144	32	0.130742	0.0668				200	7.2057	0.50628	16.6046	3.02	30	2.19999	154.6	0.5	2.03693				354.686	432.363	43.808	13.6303	86.919	3.36628	33	4.76159	4.81935
	1603.23	190.343	108.958	53.124	1965	7.6	0.2	144	32	0.197537	0.1388				200	7.2057	0.91556	19.5605	3.02	30	2.2502	154.6	0.5	2.05486				367.62	386.458	50.9932	32.3117	72.5487	3.05823	33	6.23926	4.184
	1587.14	206.431	69.2117	53.124	1965	7.6	0.2	144	32	0.180684	0.12589				200	1.03061	0.91556	20.8338	3.02	30	2.23227	154.6	0.5	2.00107				369.057	309.439	39.4969	13.6303	81.1709	2.9042	33	6.15262	5.22366
	1635.4	206.431	76.7824	53.124	1965	7.6	0.2	144	32	0.184176	0.12812				200	17.3505	0.91556	21.0157	3.02	30	2.04937	154.6	0.5	1.80383				383.427	426.115	49.5562	33.7488	102.726	3.36628	33	5.36806	4.184
	1587.14	174.255	69.2117	53.124	1965	7.6	0.2	144	32	0.177552	0.12812				200	23.5256	0.68818	21.4705	3.02	30	1.99917	154.6	0.5	1.7357				389.415	388.626	61.0524	25.1266	68.2376	2	33	8.52555	6.70133
	1619.31	174.255	76.7824	53.124	1965	7.6	0.2	144	32	0.151264	0.10057				200	23.5256	0.50628	22.7438	3.02	30	2.0171	154.6	0.5	1.75363				334.568	383.398	45.245	13.6303	98.4153	2	33	8.43892	5.71943
	1676.09	190.343	69.2117	53.124	1965	7.6	0.2	144	32	0.125123	0.07301				200	25.2899	0.2789	22.7438	3.02	30	2.04937	154.6	0.5	1.7859				386.301	393.854	69.6746	36.6228	95.5412	2	33	7.68323	6.21038
	1603.23	174.255	53.124	53.124	1965	7.6	0.2	144	32	0.121991	0.07524				200	35.8758	0.50628	24.6538	3.02	30	2.03503	154.6	0.5	1.75721				350.375	354.197	52.4302	30.8747	88.3561	2	33	8.17419	6.87461
	1594.71	157.221	60.6947	53.124	1965	7.6	0.2	144	32	0.143753	0.09858				200	42.0509	0.91556	24.6538	3.02	30	2.06731	154.6	0.5	1.83611				370.494	394.874	45.245	45.245	94.1042	2	33	7.56772	6.49917
	1498.18	117.475	60.6947	60.6947	1965	7.6	0.2	144	32	0.131931	0.09212				200	37.6401	0.91556	25.4723	3.02	30	1.98482	154.6	0.5	1.72135				314.449	390.666	19.3784	26.5636	79.7339	2	33	7.48108	5.77719
	1562.53	101.387	60.6947	53.124	1965	7.6	0.2	144	32	0.127988	0.09212				200	35.8758	0.68818	11.5114	3.02	30	2.04937	158.75	0.85	1.7357			Jia et al, 2021	30.3745	31.7834	22.7935	8.04595	0.10953	3.81315	35	0.16702	0.09366
	1562.53	101.387	53.124	60.6947	1965	7.6	0.2	144	32	0.125758	0.08989				200	33.6704	0.50628	10.0107	3.02	30	2.06731	158.75	0.85	1.75363				27.9758	28.06	33.5136	8.40131	0.10953	3.81315	35	0.15512	0.04409
	1489.67	125.046	60.6947	60.6947	1965	7.6	0.2	144	32	0.145863	0.10479				200	29.7007	0.50628	14.058	3.02	30	2.06731	158.75	0.85	1.77156				33.5136	32.8562	29.2788	0.4649	0.67219	3.81315	35	0.13133	0.04409
	1554.96	125.046	53.124	76.7824	1965	7.6	0.2	144	32	0.170612	0.12812				200	25.2899	0.50628	15.968	3.02	30	2.03503	158.75	0.85	1.72135				30.5522	31.8886	28.8939	8.40131	2.50823	3.81315	35	0.13133	0.05599
	1514.27	108.958	53.124	76.7824	1965	7.6	0.2	144	32	0.191271	0.15146				200	31.465	0.50628	17.4232	3.02	30	2.03503	158.75	0.85	1.70701				32.3882	34.6443	26.3175	13.939	0.06815	3.81315	35	0.13133	0.05599
	1594.71	141.133	60.6947	69.2117	1965	7.6	0.2	144	32	0.281293	0.23612				200	31.465	0.2789	20.6065	3.02	30	2.03503	158.75	0.85	1.63887				32.3882	28.4176	31.4702	12.8433	4.72924	3.81315	35	0.24236	0.05599
	1466.01	149.65	69.2117	60.6947	1965	7.6	0.2	144	32	0.267813	0.22122				200	29.7007	0.2789	21.2431	3.02	30	2.04937	158.75	0.85	1.63528				29.8119	35.9696	31.4702	13.406	2.50823	3.81315	35	0.24236	0.0322
	1466.01	141.133	69.2117	69.2117	1965	7.6	0.2	144	32	0.261613	0.21502				200	25.2899	0.2789	24.0171	3.02	30	2.03503	158.75	0.85	1.62094				32.5955	26.8609	31.6775	15.8047	7.86827	1.88599	35	0.29193	0.08177
	1537.93	117.475	69.2117	69.2117	1965	7.6	0.2	144	32	0.23855	0.1959				200	25.2899	0.68818	25.2904	3.02	30	2.03503	158.75	0.85	1.60659				29.8119	34.7705	30.1968	17.2557	12.2807	1.88599	35	0.23047	0.04409
	1505.75	108.958	76.7824	69.2117	1965	7.6	0.2	144	32	0.261732	0.21924				400	132.472	0.2789	29.5197	3.02	30	3.18618	158.8	0.85	2.20548				35.7346	27.8286	31.6775	17.0781	15.242	1.88599	35	0.30382	0.0203
	1482.09	117.475	69.2117	69.2117	1965	7.6	0.2	144	32	0.23433	0.19168				400	152.762	0.2789	22.1072	3.02	30	3.18618	158.8	0.85	2.13734				33.5136	32.9825	26.3175	17.8184	7.48329	1.88599	35	0.26615	0.0322
	1449.92	85.2995	44.6069	53.124	1965	7.6	0.2	144	32	0.249745	0.21924				400	130.267	0.2789	20.1972	3.02	30	3.15391	158.8	0.85	2.19114				32.0329	27.9338	26.8801	17.6407	5.64726	1.88599	35	0.23047	0.05599
	1457.49	76.7824	37.0362	53.124	1965	7.6	0.2	144	32	0.208824	0.181				400	132.472	0.05152	20.1972	3.02	30	3.15391	158.8	0.85	2.14093				31.6775	34.2867	25.3995	21.5201	0.10953	1.88599	35	0.29193	0.11745
	1449.92	60.6947	28.5192	53.124	1965	7.6	0.2	144	32	0.219623	0.1959				400	163.347	0.50628	17.6505	3.02	30	3.15391	158.8	0.85	2.05486				32.0329	36.3272	22.7935	22.2604	0.84987	1.88599	35	0.24236	0.08177
	1482.09	69.2117	20.0022	60.6947	1965	7.6	0.2	144	32	0.231565	0.20658				400	163.347	0.05152	18.5146	3.02	30	3.15391	158.8	0.85	2.05486				34.2539	33.3401	20.6021	24.0965	0.4649	1.88599	35	0.27805	0.09366
	1416.8	60.6947	37.0362	69.2117	1965	7.6	0.2	144	32	0.247064	0.21924				400	173.492	0.68818	17.0139	3.02	30	3.16825	158.8	0.85	2.03693				32.9509	33.0876	22.4381	23.5338	2.50823	1.88599	35	0.24236	0.08177
	1433.83	76.7824	20.0022	69.2117	1965	7.6	0.2	144	32	0.261796	0.23413				400	150.997	0.05152	15.968	3.02	30	3.18618	158.8	0.85	2.05486				30.9372	34.8967	23.7411	22.6158	13.1987	1.88599	35	0.29193	0.0203
	1466.01	85.2995	28.5192	69.2117	1965	7.6	0.2	144	32	0.262405	0.2319				400	167.317	0.68818	19.5605	3.02	30	3.18618	158.8	0.85	2.10507				34.0762	28.5438	25.1922	21.8755	0.10953	1.88599	35	0.29193	0.0203
	1409.23	108.958	44.6069	69.2117	1965	7.6	0.2	144	32	0.273249	0.23612				400	158.937	0.50628	18.2872	3.02	30	3.18618	158.8	0.85	2.15528				34.7869	29.3853	23.9188	23.3561	31.6775	1.88599	35	0.23047	0.0203
	1304.18	108.958	20.0022	69.2117	1965	7.6	0.2	144	32	0.252269	0.21924				400	181.432	0.05152	17.0139	3.02	30	3.20411	158.8	0.85	2.14093				35.7346	27.7024	35.3496	24.2741	29.6342	1.88599	35	0.24236	0.0203
	1231.32	76.7824	20.0022	69.2117	1965	7.6	0.2	144	32	0.248886	0.22122				400	165.112	1.14293	17.2413	3.02	30	3.15391	158.8	0.85	2.04052				31.4702	35.1281	35.3496	3.81122	30.5522	1.88599	35	0.29193	0.0203
	1433.83	69.2117	20.0022	69.2117	1965	7.6	0.2	144	32	0.237204	0.2108				400	165.112	0.05152	16.6046	3.02	30	3.13598	158.8	0.85	2.02259				29.0715	32.9825	26.6728	26.3175	29.6342	1.88599	35	0.26615	0.0203
	1344.88	76.7824	20.0022	69.2117	1965	7.6	0.2	144	32	0.221576	0.19391				400	161.142	0.05152	16.7865	3.02	30	3.13598	158.8	0.85	2.05486				30.5522	27.9338	33.8689	25.0145	35.1719	1.88599	35	0.23047	0.08177
	1416.8	69.2117	37.0362	76.7824	1965	7.6	0.2	144	32	0.241305	0.2108				180	124.091	0.50628	17.6505	3.02	30	1.83421	159.55	0.85	0.96826				29.6342	33.4452	28.3312	27.4132	28.5385	1.88599	35	0.23047	0.05599
	1344.88	60.6947	37.0362	85.2995	1965	7.6	0.2	144	32	0.224415	0.19391				180	95.4214	0.50628	18.6965	3.02	30	1.83421	159.55	0.85	1.0866				30.5522	34.5391	25.9325	3.42625	30.9372	1.88599	35	0.26615	0.05599
	1377.05	69.2117	20.0022	53.124	1965	7.6	0.2	144	32	0.223843	0.20012				180	117.916	0.68818	17.2413	3.02	30	1.83421	159.55	0.85	0.96826				29.2788	34.4129	27.0578	7.48329	29.9896	1.88599	35	0.29193	0.0322
	1409.23	76.7824	37.0362	60.6947	1965	7.6	0.2	144	32	0.252546	0.22346				180	87.0409	0.50628	17.0139	3.02	30	1.83421	159.55	0.85	1.01847				28.1535	29.9743	26.4952	4.72924	29.9896	1.88599	35	0.29193	0.0322
	1425.31	60.6947	37.0362	60.6947	1965	7.6	0.2	144	32	0.247624	0.22122				180	74.6907	0.05152	18.2872	3.02	30	1.784	159.55	0.85	1.11888				29.0715	29.9743	25.9325	1.94557	32.9509	1.88599	35	0.29193	0.0322
	1473.58	92.8702	37.0362	60.6947	1965	7.6	0.2	144	32	0.244547	0.21278				180	101.596	0.2789	17.2413	3.02	30	1.84855	159.55	0.85	1.21929				27.9758	25.6619	26.6728	0.4649	28.7162	1.88599	35	0.27805	0.0322
	1505.75	133.563	44.6069	69.2117	1965	7.6	0.2	144	32	0.32179	0.28056				180	109.536	0.2789	14.058	3.02	30	1.84855	159.55	0.85	1.08302				26.6728	29.8691	26.6728	2.12325	32.9509	1.88599	35	0.25426	0.05599
	1457.49	157.221	20.0022	69.2117	1965	7.6	0.2	144	32	0.264533	0.22346				180	79.1015	0.50628	13.1939	3.02	30	1.81628	159.55	0.85	1.21929				31.2925	33.4452	25.5771	3.42625	28.7162	1.88599	35	0.20469	0.08177
	1546.45	157.221	20.0022	69.2117	1965	7.6	0.2	144	32	0.319643	0.27857				180	76.8961	0.91556	14.4673	3.02	30	1.76607	159.55	0.85	1.2695				30.1968	36.222	26.4952	2.50823	32.7732	1.88599	35	0.25426	0.11745
	1562.53	157.221	20.0022	76.7824	1965	7.6	0.2	144	32	0.293354	0.25102				180	54.4011	0.50628	18.5146	3.02	30	1.784	159.55	0.85	1.25515				30.7299	32.2462	25.9325	3.24856	33.8689	1.88599	35	0.26615	0.04409
	1489.67	149.65	28.5192	69.2117	1965	7.6	0.2	144	32	0.30292	0.26169				180	68.5156	0.50628	16.3772	3.02	30	1.81628	159.55	0.85	1.30177				28.8939	35.7382	23.7411	2.33055	35.3496	1.88599	35	0.30382	0.0203
	1530.36	157.221	44.6069	53.124	1965	7.6	0.2	144	32	0.295492	0.253				180	42.0509	0.91556	14.6946	3.02	30	1.81628	159.55	0.85	1.40218				31.6775	35.1281	22.6158	2.86359	40.3247	1.88599	35	0.26615	0.0203
	1587.14	174.255	37.0362	53.124	1965	7.6	0.2	144	32	0.290869	0.2468				180	80.8658	0.91556	12.148	3.02	30	1.84855	159.55	0.85	1.3197				30.7299	35.612	15.242	4.72924	28.5385	1.88599	35	0.26615	0.0322
	1578.62	165.738	37.0362	44.6069	1965	7.6	0.2	144	32	0.27735	0.23612				180	54.4011	0.50628	13.8306	3.02	30	1.84855	159.55	0.85	1.43446				35.5273	34.5391	24.0965	6.56528	32.5955	1.88599	35	0.26615	0.05599
	1546.45	157.221	20.0022	60.6947	1965	7.6	0.2	144	32	0.275773	0.23612				180	64.5459	0.05152	12.5573	3.02	30	1.79834	159.55	0.85	1.36991				34.2539	38.7253	24.2741	10.8	32.0329	1.88599	35	0.26615	0.09366
	1537.93	174.255	37.0362	76.7824	1965	7.6	0.2	144	32	0.294812	0.2468				180	56.1654	0.05152	12.5573	3.02	30	1.79834	159.55	0.85	1.36991				28.7162	38.5991	22.4381	11.5403	13.1987	1.88599	35	0.26615	0.11745
Ren et al, 2022	85.9711	68.3903	114.54	57.4023	759.75	7.65	5	22.8	21.5	0.285	0.0227389				180	49.9903	0.91556	11.9206	3.02	30	1.81628	159.55	0.85	1.40218				32.7732	35.612	24.6591	9.14165	14.857	1.88599	35	0.25426	0.13133
	220.025	24.4383	114.54	68.3903	759.75	7.65	5	22.8	21.5	0.285	0.0227389				180	48.226	0.91556	11.5114	3.02	30	1.81628	155.2	1.15	1.42011				34.7869	38.1363	18.7364	0.10953	13.939	1.88599	35	0.26615	0.15512
	195.851	0.26477	92.5639	68.3903	759.75	7.65	5	22.8	21.5	0.285	0.0537464				180	46.0206	0.68818	12.9666	3.02	30	1.81628	155.2	1.15	1.42011				30.9372	37.2948	20.2171	27.2355	16.545	1.88599	35	0.27805	0.15512
	195.851	0.26477	92.5639	92.5639	759.75	7.65	5	22.8	21.5	0.285	0.0744181				180	46.0206	0.50628	10.4654	3.02	30	1.83421	155.2	1.15	1.47032				29.6342	37.2948	20.0394	21.5201	12.4584	1.88599	35	0.27805	0.15512
	220.025	92.5639	68.3903	68.3903	759.75	7.65	5	22.8	21.5	0.285	0.097157				180	43.8152	0.2789	11.5114	3.02	30	1.83421	155.2	1.15	1.48825				31.1149	39.3354	18.7364	26.1398	14.1463	1.88599	35	0.25426	0.20469
	220.025	136.516	24.4383	13.4504	759.75	7.65	5	22.8	21.5	0.285	0.0516793				180	43.8152	0.68818	10.8747	3.02	30	1.81628	155.2	1.15	1.5026				32.3882	38.7253	16.545	22.2604	12.2807	1.88599	35	0.27805	0.1809
	220.025	171.677	46.4143	0.26477	759.75	7.65	5	22.8	21.5	0.285	-0.0103358				180	33.6704	0.91556	12.3754	3.02	30	1.81628	155.2	1.15	1.52053				31.6775	37.6525	12.103	21.1351	11.0073	1.88599	35	0.29193	0.24236
	220.025	171.677	46.4143	0.26477	759.75	7.65	5	22.8	21.5	0.285	-0.0330747				180	15.1451	0.68818	10.8747	3.02	30	1.84855	155.2	1.15	1.60301				31.6775	35.1281	16.16	24.2741	10.0597	1.88599	35	0.29193	0.21659
	220.025	171.677	46.4143	24.4383	759.75	7.65	5	22.8	21.5	0.285	-0.0330747				180	8.97002	0.50628	13.4213	3.02	30	1.79834	155.2	1.15	1.60301				30.1968	38.5991	13.939	24.2741	13.406	1.88599	35	0.58735	0.20469
	195.851	171.677	68.3903	24.4383	759.75	7.65	5	22.8	21.5	0.285	0.0103359				180	17.3505	0.50628	12.3754	3.02	30	1.83421	155.2	1.15	1.65321				29.2788	32.8562	11.3627	22.6158	15.242	1.88599	35	0.26615	0.1809
	182.665	114.54	125.528	24.4383	759.75	7.65	5	22.8	21.5	0.285	-0.0330747				180	35.8758	0.50628	11.1021	3.02	30	1.84855	155.2	1.15	1.57073				30.7299	33.0876	9.34894	22.2604	13.406	1.88599	35	0.57545	0.1809
	182.665	81.5759	125.528	24.4383	759.75	7.65	5	22.8	21.5	0.285	-0.0537464				180	11.1754	0.50628	11.5114	3.02	30	1.83421	155.2	1.15	1.65321				30.1968	36.5796	7.86827	19.4768	12.6657	1.88599	35	0.56355	0.46442
	182.665	68.3903	125.528	24.4383	759.75	7.65	5	22.8	21.5	0.285	-0.0640823				180	8.97002	1.14293	11.1021	3.02	30	1.81628	155.2	1.15	1.67115				28.8939	28.67	4.72924	15.5974	11.185	1.88599	35	0.47632	0.26615
	195.851	68.3903	103.552	24.4383	759.75	7.65	5	22.8	21.5	0.285	-0.0640823				180	11.1754	1.14293	10.8747	3.02	30	1.81628	155.2	1.15	1.68549				27.7981	40.6396	3.07088	12.2807	12.6657	1.88599	35	0.56355	0.50209
	182.665	24.4383	114.54	24.4383	759.75	7.65	5	22.8	21.5	0.285	-0.0310075				180	11.1754	1.14293	10.4654	3.02	30	1.86648	155.2	1.15	1.75363				34.9942	37.7787	1.41253	10.6223	12.6657	1.88599	35	0.43865	0.45252
	182.665	24.4383	182.665	24.4383	759.75	7.65	5	22.8	21.5	0.285	0.0330747				180	2.79492	0.2789	10.238	3.02	30	1.84855	155.2	1.15	1.70342				28.8939	34.4129	0.67219	9.14165	16.16	1.88599	35	0.59924	0.39106
	182.665	35.4263	171.677	24.4383	759.75	7.65	5	22.8	21.5	0.285	-0.012403				180	8.97002	0.68818	12.7847	3.02	30	1.84855	155.2	1.15	1.71777				29.2788	33.9291	1.20523	7.48329	11.185	1.88599	35	0.51399	0.35339
	182.665	35.4263	136.516	24.4383	759.75	7.65	5	22.8	21.5	0.285	-0.0206717				180	1.03061	0.2789	11.9206	3.02	30	1.83421	155.2	1.15	1.70342				29.8119	30.3319	1.20523	1.76789	14.857	0.88475	35	0.51399	0.42675
	158.492	35.4263	125.528	24.4383	759.75	7.65	5	22.8	21.5	0.285	-0.0330747				180	2.79492	0.50628	10.6473	3.02	30	1.84855	155.2	1.15	1.71777				30.7299	31.6572	1.76789	0.10953	8.22363	0.88475	35	0.59924	0.36529
	171.677	57.4023	103.552	24.4383	759.75	7.65	5	22.8	21.5	0.285	-0.0330747				180	2.79492	0.91556	12.3754	3.02	30	1.86648	155.2	1.15	1.7357				31.6775	31.7834	1.41253	0.28721	10.267	0.88475	35	0.57545	0.40296
	171.677	57.4023	147.504	24.4383	759.75	7.65	5	22.8	21.5	0.285	-0.0227389				180	1.03061	0.68818	10.6473	3.02	30	1.84855	155.2	1.15	1.71777				29.6342	38.9778	1.20523	1.02755	9.88199	0.88475	35	0.52588	0.42675
	182.665	57.4023	204.641	24.4383	759.75	7.65	5	22.8	21.5	0.285	-0.0330747			Roots et al, 2020	13.2417	1.74405	0.50814	4.40058	9	20	0.0473858	22.5	1.1	0.029645				30.1968	31.1733	2.50823	0.67219	9.14165	0.88475	35	0.62502	0.40296
	593.616	57.4023	283.755	24.4383	759.75	7.65	5	22.8	21.5	0.285	-0.0330747				17.53	1.18227	0.50814	3.50174	9	20	0.0299277	22.5	1.1	0.016082				30.1968	33.5715	1.20523	0.67219	10.267	0.88475	35	0.57545	0.48821
	195.851	57.4023	307.929	24.4383	759.75	7.65	5	22.8	21.5	0.285	0.0537464				11.5564	0.95756	0.50814	3.16467	9	20	0.0301391	22.5	1.1	0.0177914				30.7299	38.2415	2.50823	0.4649	12.103	0.88475	35	0.57545	0.46442
	532.084	125.528	329.905	24.4383	759.75	7.65	5	22.8	21.5	0.285	-0.0103359				11.8935	0.8452	0.50814	2.60289	9	20	0.0281791	22.5	1.1	0.0176291				31.8552	38.8515	3.42625	1.41253	10.8	0.88475	35	0.52588	0.40296
	532.084	193.653	376.054	13.4504	759.75	7.65	5	22.8	21.5	0.285	0.0206717				13.1294	0.95756	0.50814	2.15347	9	20	0.0275074	22.5	1.1	0.0178562				35.7346	32.6248	3.42625	0.4649	10.6223	0.88475	35	0.59924	0.45252
	580.431	193.653	340.893	13.4504	759.75	7.65	5	22.8	21.5	0.285	0.0206717				14.7211	2.54926	0.50814	1.23591	9	20	0.0349772	22.5	1.1	0.0235284				31.1149	40.5344	1.02755	2.86359	10.6223	0.88475	35	0.52588	0.41485
	639.766	193.653	351.881	57.4023	759.75	7.65	5	22.8	21.5	0.285	-0.0206717				15.6199	1.51934	0.50814	1.34826	9	20	0.0302175	22.5	1.1	0.0212155				30.1968	37.4	3.42625	2.33055	12.103	0.88475	35	0.57545	0.39106
	628.778	228.815	420.006	35.4263	759.75	7.65	5	22.8	21.5	0.285	0				17.3053	3.22339	0.39578	1.81641	9	20	0.0519017	22.5	1.1	0.0374069				31.2925	39.9244	1.94557	1.41253	12.103	0.88475	35	0.52588	0.43865
	580.431	329.905	329.905	24.4383	759.75	7.65	5	22.8	21.5	0.285	-0.0103359				16.1817	4.23459	0.28343	1.57297	9	20	0.0427131	22.5	1.1	0.0264705				33.5136	36.222	2.33055	0.10953	15.8047	0.88475	35	1.19404	0.50209
	580.431	261.779	296.941	24.4383	759.75	7.65	5	22.8	21.5	0.285	-0.0413434				15.7323	4.79636	0.28343	2.15347	9	20	0.0457668	22.5	1.1	0.0264781				29.9896	36.9372	3.60393	2.86359	14.6794	0.88475	35	1.05724	0.46442
	569.443	362.869	182.665	24.4383	759.75	7.65	5	22.8	21.5	0.285	-0.0744181				14.4964	5.13343	0.39578	1.57298	9	20	0.0443188	22.5	1.1	0.0253797				31.2925	36.0958	3.60393	1.41253	15.8047	0.88475	35	1.24361	0.98388
	569.443	420.006	228.815	13.4504	759.75	7.65	5	22.8	21.5	0.285	-0.0640823				13.3541	4.57165	0.39578	1.92877	9	20	0.0561827	22.5	1.1	0.0377928				34.0762	35.3806	2.12325	0.10953	14.5017	0.88475	35	1.10681	0.77372
	593.616	477.144	250.791	13.4504	1518.4	7.65	5	22.8	21.5	0.285	-0.128165				15.8446	3.67281	0.17107	1.23591	9	20	0.0413846	22.5	1.1	0.0278385				29.6342	39.5668	1.41253	0.4649	13.406	0.88475	35	1.16827	0.87285
	593.616	430.994	160.689	13.4504	1518.4	7.65	5	22.8	21.5	0.285	-0.0950898				11.3317	0.95756	0.39578	2.26583	9	20	0.0311656	22.5	1.1	0.0215144				25.3995	31.6572	2.86359	0.67219	13.021	0.88475	35	1.09491	0.94621
	617.79	420.006	114.54	13.4504	1518.4	7.65	5	22.8	21.5	0.285	-0.0310075				10.4329	2.54926	0.28343	3.50174	9	20	0.0592365	22.5	1.1	0.0423447				29.2788	37.1686	3.60393	0.67219	11.185	0.40296	35	1.21784	0.69838
	617.79	477.144	114.54	13.4504	1518.4	7.65	5	22.8	21.5	0.285	-0.0103359				13.5788	1.06991	0.39578	1.46062	9	20	0.0305131	22.5	1.1	0.0227096				32.9509	36.4534	2.50823	0.06815	12.103	0.40296	35	0.85897	0.80941
	556.257	477.144	160.689	13.4504	1518.4	7.65	5	22.8	21.5	0.285	-0.0537464				8.97223	1.51934	0.05872	5.29942	9	20	0.0717127	22.5	1.1	0.0533727				31.8552	29.259	3.9889	0.10953	10.6223	0.40296	35	0.92043	0.90854
	639.766	455.168	147.504	13.4504	1518.4	7.65	5	22.8	21.5	0.285	-0.0103359				8.85988	2.4369	0.28343	3.50174	9	20	0.0733112	22.5	1.1	0.056719				30.7299	33.9291	3.42625	1.41253	11.5403	0.40296	35	1.03345	0.99578
	652.952	420.006	250.791	0.26477	1518.4	7.65	5	22.8	21.5	0.285	-0.0516792				9.42166	2.08111	0.28343	4.62529	9	20	0.0321202	22.5	1.1	0.0134807				31.6775	41.6073	3.42625	1.02755	11.0073	0.40296	35	1.09491	0.85897
	580.431	362.869	182.665	46.4143	1518.4	7.65	5	22.8	21.5	0.285	-0.097157				8.2981	5.80756	0.17107	4.62529	9	20	0.05133	22.5	1.1	0.0230528				30.7299	33.5715	3.42625	0.67219	9.70431	0.40296	35	1.21784	0.93431
	628.778	318.917	239.803	0.26477	1518.4	7.65	5	22.8	21.5	0.285	-0.0537464				10.3205	2.99868	0.17107	3.16468	9	20	0.0395279	22.5	1.1	0.0226361				34.2539	33.4452	2.50823	3.42625	7.86827	0.40296	35	1.05724	0.73605
	556.257	296.941	296.941	46.4143	1518.4	7.65	5	22.8	21.5	0.285	-0.0103359				10.3205	1.51934	0.05872	3.8388	9	20	0.0425993	22.5	1.1	0.0281543				34.9942	35.612	1.41253	2.33055	6.95025	0.40296	35	1.03345	0.84708
	628.778	261.779	398.03	46.4143	1518.4	7.65	5	22.8	21.5	0.285	-0.0950898				11.8935	4.00988	0.17107	2.71525	9	20	0.025875	22.5	1.1	0.00748513				32.5955	41.8387	1.59021	0.4649	6.38759	0.40296	35	1.10681	0.94621
	663.94	261.779	398.03	46.4143	1518.4	7.65	5	22.8	21.5	0.285	-0.0537464				11.8935	9.19695	0.28343	1.12355	9	20	0.0415045	22.5	1.1	0.0132274				33.1286	39.3354	1.02755	1.59021	11.7476	0.40296	35	1.19404	0.89664
	593.616	250.791	340.893	35.4263	1518.4	7.65	5	22.8	21.5	0.285	-0.084754				13.8035	9.98343	0.62049	1.12356	9	20	0.0484104	22.5	1.1	0.0171371				31.4702	37.7787	2.68591	0.84987	9.52662	0.40296	35	1.22973	0.93431
	663.94	261.779	362.869	35.4263	1518.4	7.65	5	22.8	21.5	0.285	-0.115762				12.7923	10.2081	0.8452	1.47935	9	20	0.0553467	22.5	1.1	0.0219262				33.1286	36.3272	1.20523	0.4649	13.5837	0.40296	35	1.1306	0.85897
	556.257	239.803	351.881	35.4263	1518.4	7.65	5	22.8	21.5	0.285	-0.084754				13.017	10.2081	0.39578	7.09711	9	20	0.0758314	22.5	1.1	0.0286286				28.3312	35.4858	3.07088	0.4649	12.8433	0.40296	35	1.09491	0.95811
	617.79	239.803	351.881	24.4383	1518.4	7.65	5	22.8	21.5	0.285	-0.0950898				11.6688	9.3093	0.39578	2.49054	9	20	0.0494423	22.5	1.1	0.0169207				31.1149	42.3225	1.76789	0.10848	13.939	0.40296	35	1.15637	0.92043
	604.604	228.815	362.869	24.4383	1518.4	7.65	5	22.8	21.5	0.285	-0.0640823				12.1182	9.87108	0.62049	3.50174	9	20	0.0636578	22.5	1.1	0.0263423				30.9372	35.3806	2.68591	3.24856	13.021	0.40296	35	1.19404	1.00767
	652.952	272.767	340.893	24.4383	1518.4	7.65	5	22.8	21.5	0.285	-0.0413434				10.9946	8.16702	0.62049	3.05232	9	20	0.0605456	22.5	1.1	0.0289727				31.8552	38.0101	4.52194	0.10953	13.939	0.40296	35	1.09491	0.84708
	593.616	239.803	351.881	92.5639	1518.4	7.65	5	22.8	21.5	0.285	-0.0413434				12.2305	8.2981	0.39578	4.51294	9	20	0.0715736	22.5	1.1	0.0363554				32.5955	38.8515	2.33055	0.10953	10.4446	0.40296	35	1.06913	0.84708
	604.604	215.629	376.054	46.4143	1518.4	7.65	5	22.8	21.5	0.285	-0.0744181				13.9159	7.26818	0.39578	6.64769	9	20	0.0804467	22.5	1.5	0.0422823				31.2925	39.5668	1.20523	0.10953	12.103	0.40296	35	1.1187	0.92043
	628.778	215.629	409.018	35.4263	1518.4	7.65	5	22.8	21.5	0.285	-0.084754				15.6199	7.94231	0.8452	5.29943	9	20	0.0499601	22.5	1.5	0.012395				29.2788	40.6396	2.68591	0.10953	11.7476	0.40296	35	1.16827	0.92043
	604.604	272.767	488.132	24.4383	1518.4	7.65	5	22.8	21.5	0.285	-0.107493				16.1817	6.7064	0.28343	5.41178	9	20	0.0436415	22.5	1.5	0.0105706				30.7299	40.9972	1.59021	0.10953	10.0597	0.40296	35	1.22973	0.95811
	604.604	239.803	499.12	13.4504	1518.4	7.65	5	22.8	21.5	0.285	-0.0744181				15.3952	6.25698	0.28343	4.06351	9	20	0.0422339	22.5	1.5	0.0139568				27.2355	37.7787	1.59021	0.27544	12.6657	0.40296	35	1.08301	0.88475
	652.952	250.791	499.12	13.4504	1518.4	7.65	5	22.8	21.5	0.285	-0.0950898				15.6199	5.02107	0.17107	6.19827	9	20	0.0420415	22.5	1.5	0.0116671				24.2741	39.7982	1.20523	0.27544	12.103	0.40296	35	1.08301	0.90854
	628.778	296.941	455.168	13.4504	1518.4	7.65	5	22.8	21.5	0.285	-0.117829				15.8446	4.34694	0.17107	6.76004	9	20	0.0437651	22.5	1.5	0.0136903				28.7162	38.3677	1.20523	0.27544	11.5403	0.40296	35	1.15637	0.94621
	569.443	261.779	387.042	46.4143	1518.4	7.06	0.6	28.32	29.5	0.525	-0.0765554				15.8446	2.08111	0.28343	6.53533	9	20	0.0385522	22.5	1.5	0.0148193				26.6728	37.5262	1.76789	0.45312	13.1987	0.40296	35	1.1306	0.90854
	556.257	215.629	362.869	46.4143	1518.4	7.06	0.6	28.32	29.5	0.525	-0.0332849				13.3541	3.4481	0.17107	4.62529	9	20	0.042641	22.5	1.5	0.0206557				28.7162	41.1234	1.94557	0.27544	12.103	0.40296	35	1.06913	0.85897
	532.084	204.641	272.767	35.4263	1518.4	7.06	0.6	28.32	29.5	0.525	0.0183067				12.2305	2.54926	0.28343	4.96236	9	20	0.0324733	22.5	1.5	0.0116865				28.3312	36.3272	0.28721	0.28721	12.2807	0.40296	35	0.98388	0.82328
	569.443	261.779	239.803	24.4383	1518.4	7.06	0.6	28.32	29.5	0.525	0.239652				13.8035	2.66161	0.17107	5.8612	9	20	0.0365537	22.5	1.5	0.01337				29.6342	39.2091	0.06815	0.28721	13.021	0.40296	35	1.15637	0.88475
	736.46	318.917	160.689	24.4383	1518.4	7.06	0.6	28.32	29.5	0.525	0.206367				14.3653	2.08111	0.17107	6.64769	9	20	0.0393035	22.5	1.5	0.0155705				28.7162	40.282	0.28721	0.10953	12.103	0.40296	35	0.99578	0.94621
	677.125	318.917	193.653	35.4263	1518.4	7.06	0.6	28.32	29.5	0.525	0.223009				11.5564	1.40698	0.28343	5.29942	9	20	0.0314819	22.5	1.5	0.0128423				27.7981	41.3759	0.06815	1.02755	11.0073	0.40296	35	1.1187	0.99578
	736.46	250.791	147.504	13.4504	1518.4	7.06	0.6	28.32	29.5	0.525	0.26628				15.6199	2.99868	0.17107	6.08591	9	20	0.0362273	22.5	1.5	0.0115455				27.2355	41.8387	0.10953	1.59021	11.185	0.40296	35	1.1187	0.98388
	639.766	215.629	136.516	0.26477	1518.4	7.06	0.6	28.32	29.5	0.525	0.284586				16.4064	2.77397	0.17107	8.57645	9	20	0.0467093	22.5	1.5	0.0159853				25.5771	41.2497	1.20523	1.94557	10.0597	0.40296	35	1.16827	0.92043
	580.431	182.665	92.5639	0.26477	1518.4	7.06	0.6	28.32	29.5	0.525	0.307886				16.6311	2.08111	0.39578	9.25059	9	20	0.053891	22.5	1.5	0.0226178				28.5385	37.8839	2.86359	2.50823	11.7476	0.40296	35	1.06913	0.85897
	652.952	136.516	92.5639	0.26477	1518.4	7.06	0.6	28.32	29.5	0.525	0.317871				17.3053	2.66161	0.17107	6.8724	9	20	0.0397005	22.5	1.5	0.0138203				30.7299	36.3272	3.9889	1.94557	10.267	0.40296	35	1.14448	0.83518
	628.778	125.528	136.516	35.4263	1518.4	7.06	0.6	28.32	29.5	0.525	0.274601				18.3164	1.74405	0.62049	7.20947	9	20	0.0359223	22.5	1.5	0.0103916				28.7162	38.7253	3.60393	1.41253	10.8	0.40296	35	1.10681	0.83518
	545.269	114.54	114.54	13.4504	1518.4	7.06	0.6	28.32	29.5	0.525	0.282922				18.7659	0.95756	0.50814	6.53533	9	20	0.0333314	22.5	1.5	0.0119953				32.2106	37.6525	1.59021	0.4649	8.04595	0.40296	35	1.05724	0.83518
	556.257	136.516	125.528	35.4263	1518.4	7.06	0.6	28.32	29.5	0.525	0.299564				19.7771	0.8452	0.50814	6.98475	9	20	0.0364673	22.5	1.5	0.0142323				29.8119	41.7335	2.33055	0.4649	7.86827	0.40296	35	1.10681	0.94621
	628.778	160.689	103.552	24.4383	1518.4	7.06	0.6	28.32	29.5	0.525	0.361142				18.3164	0.8452	0.17107	6.98475	9	20	0.0367669	22.5	1.5	0.0154309				29.6342	34.7705	1.20523	0.06815	10.8	0.40296	35	1.05724	0.89664
	617.79	147.504	171.677	24.4383	1518.4	7.165	0.75	395.52	29.5	0.175	0.0221644				18.8782	0.8452	0.50814	5.97355	9	20	0.0310946	22.5	1.5	0.0115562				34.0762	37.7787	3.81122	0.28721	9.34894	0.40296	35	1.16827	0.89664
	569.443	136.516	171.677	13.4504	1518.4	7.165	0.75	395.52	29.5	0.175	0.023356				17.7547	1.29462	0.39578	5.8612	9	20	0.0343534	22.5	1.5	0.0142158				29.8119	36.811	1.02755	0.06815	11.3627	0.40296	35	1.15637	0.93431
	677.125	46.4143	160.689	0.26477	1518.4	7.165	0.75	395.52	29.5	0.175	0.0258584				19.2153	2.4369	0.17107	6.98475	9	20	0.0440812	22.5	1.5	0.0185006				32.5955	37.7787	2.50823	0.06815	12.6657	0.40296	35	1.15637	0.82328
	545.269	24.4383	125.528	0.26477	1518.4	7.165	0.75	395.52	29.5	0.175	0.0276459				18.9906	1.96876	0.39578	6.19827	9	20	0.0453218	22.5	1.5	0.0224877				30.9372	37.4	1.41253	0.06815	12.4584	0.23047	35	1.09491	0.94621
	580.431	24.4383	125.528	13.4504	1518.4	7.165	0.75	395.52	29.5	0.175	0.0264543				19.8894	2.66161	0.50814	7.65888	9	20	0.0593953	22.5	1.5	0.0305189				32.3882	41.6073	1.20523	0.10953	15.242	0.23047	35	1.74919	1.37843
	580.431	24.4383	125.528	24.4383	1518.4	7.165	0.75	395.52	29.5	0.175	0.0215686				19.3276	2.4369	0.28343	7.32182	9	20	0.0519388	22.5	1.5	0.0251597				27.9758	39.2091	2.86359	0.10953	13.021	0.23047	35	1.71152	1.43989
	604.604	46.4143	193.653	68.3903	1518.4	7.165	0.75	395.52	29.5	0.175	0.0239518				19.5524	2.88632	0.28343	7.65888	9	20	0.0560065	22.5	1.5	0.0271302				30.1968	41.9649	1.02755	0.10953	12.103	0.23047	35	1.86022	1.4161
	580.431	46.4143	160.689	68.3903	1518.4	7.165	0.75	395.52	29.5	0.175	0.0251435				16.6311	3.22339	0.50814	8.68881	9	20	0.0601226	22.5	1.5	0.0270017				28.8939	35.9696	1.02755	0.10953	11.5403	0.23047	35	1.77298	1.4161
	639.766	68.3903	147.504	57.4023	1518.4	7.165	0.75	395.52	29.5	0.175	0.0202578				13.3541	3.67281	0.17107	9.02588	9	20	0.0643602	22.5	1.5	0.0300408				29.9896	41.8387	1.02755	0.06815	9.88199	0.23047	35	1.79876	1.48946
	628.778	68.3903	160.689	0.26477	1518.4	7.165	0.75	395.52	29.5	0.175	0.0246668				16.0693	2.88632	0.39578	6.76004	9	20	0.040351	22.5	1.5	0.0135719				33.8689	40.9972	2.12325	0.06815	12.2807	0.23047	35	1.63816	1.31697
	556.257	92.5639	239.803	0.26477	1491.85	7.165	0.75	395.52	29.5	0.175	0.0209727				12.4552	1.96876	0.73285	10.0371	9	20	0.0441423	22.5	1.5	0.0101725				29.2788	40.282	3.81122	0.84987	13.939	0.23047	35	1.67583	1.2674
	593.616	81.5759	228.815	35.4263	1491.85	7.165	0.75	395.52	29.5	0.175	0.0196619				11.7811	2.99868	0.50814	8.91352	9	20	0.0477887	22.5	0.125	0.0146678				32.9509	35.1281	2.50823	0.67219	12.4584	0.23047	35	1.5648	1.428
	580.431	57.4023	204.641	46.4143	1491.85	7.165	0.75	395.52	29.5	0.175	0.0202578				9.64637	1.29462	0.39578	9.4753	9	20	0.0433292	22.5	0.125	0.013554				29.4565	37.0424	3.81122	0.4649	13.5837	0.23047	35	1.74919	1.40421
	580.431	81.5759	228.815	35.4263	1491.85	7.165	0.75	395.52	29.5	0.175	0.0208536				9.3093	3.11103	0.39578	8.57645	9	20	0.0517648	22.5	0.125	0.0195428				32.0329	35.023	3.24856	0.10953	11.0073	0.05599	35	1.81065	1.428
	677.125	103.552	283.755	0.26477	1491.85	7.165	0.75	395.52	29.5	0.175	0.0190661				12.4552	2.88632	0.8452	7.67761	9	20	0.0513862	22.5	0.125	0.0209618				31.1149	40.7658	2.86359	0.10953	10.267	0.05599	35	3.28179	2.49071
	604.604	68.3903	204.641	0.26477	1491.85	7.165	0.75	395.52	29.5	0.175	0.0165637				11.4441	1.74405	0.62049	6.98476	9	20	0.0412883	22.5	0.125	0.0163568				32.0329	41.7335	2.33055	0.4649	9.88199	0.05599	35	1.81065	2.71277
	556.257	57.4023	193.653	24.4383	1491.85	7.165	0.75	395.52	29.5	0.175	0.0159679				13.3541	1.40698	0.95756	6.19826	9	20	0.0360026	22.5	0.125	0.0131684				32.5955	38.7253	1.41253	1.02755	12.103	0.05599	35	3.28179	2.56407
	569.443	81.5759	193.653	24.4383	1491.85	7.165	0.75	395.52	29.5	0.175	0.0165637				13.5788	2.21219	0.62049	5.8612	9	20	0.0352459	22.5	0.125	0.0120622				34.4316	36.6848	2.86359	0.84987	9.14165	0.05599	35	3.40472	2.93483
	628.778	125.528	272.767	24.4383	1491.85	7.165	0.75	395.52	29.5	0.175	0.0159679				14.9458	4.57165	0.39578	2.93997	9	20	0.0345836	22.5	0.125	0.0134972				31.8552	38.8515	1.02755	0.10953	9.34894	0.05599	35	3.41662	2.80001
	617.79	103.552	307.929	13.4504	1491.85	7.165	0.75	395.52	29.5	0.175	0.0129888				13.9159	4.12223	0.62049	3.95116	9	20	0.0399508	22.5	0.125	0.0167671				30.7299	38.8515	1.02755	0.10953	12.8433	0.05599	35	3.72591	2.70087
	604.604	57.4023	283.755	13.4504	1491.85	7.165	0.75	395.52	29.5	0.175	0.0172787				15.5076	5.35814	0.39578	5.74885	9	20	0.0533998	22.5	0.125	0.0227258				32.5955	35.9696	1.02755	0.4649	10.267	0.05599	35	3.43049	2.72466
	556.257	46.4143	228.815	13.4504	1491.85	7.165	0.75	395.52	29.5	0.175	0.0153721				16.6311	7.04347	0.39578	5.18707	9	20	0.0645675	22.5	0.125	0.0308973				31.4702	38.2415	1.59021	0.4649	10.8	0.05599	35	3.34326	2.91104
	545.269	68.3903	228.815	13.4504	1491.85	7.165	0.75	395.52	29.5	0.175	0.011678				17.0805	6.14463	0.62049	4.51294	9	20	0.0551826	22.5	0.125	0.0251078				32.9509	41.9649	2.50823	0.10953	12.103	0.05599	35	3.39282	2.78613
	628.778	68.3903	283.755	13.4504	1491.85	7.165	0.75	395.52	29.5	0.175	0.0159679				16.1817	4.12223	0.50814	1.92876	9	20	0.029542	22.5	0.125	0.012051				31.8552	36.4534	0.10953	1.20523	9.88199	0.05599	35	3.46618	2.55217
	556.257	57.4023	283.755	13.4504	1491.85	7.165	0.75	395.52	29.5	0.175	0.00929474				14.9458	5.91992	0.62049	1.12356	9	20	0.0319272	22.5	0.125	0.01149				30.9372	38.9778	0.28721	2.86359	9.52662	0.05599	35	3.50385	3.08353
	556.257	114.54	215.629	13.4504	1491.85	7.165	0.75	395.52	29.5	0.175	0.00857976				15.8446	5.80756	0.39578	2.04112	9	20	0.0331276	22.5	0.125	0.0111424				30.7299	41.3759	0.67219	3.24856	12.4584	0.05599	35	3.22033	2.8119
	545.269	147.504	261.779	24.4383	1491.85	7.165	0.75	395.52	29.5	0.175	0.00369406				15.6199	3.67281	0.39578	3.27703	9	20	0.030601	22.5	0.125	0.0110127				35.1719	38.5991	1.20523	4.16658	9.88199	0.05599	35	3.38093	3.03396
	604.604	193.653	318.917	24.4383	1491.85	7.165	0.75	395.52	29.5	0.175	0.00977139				14.9458	2.54926	0.62049	2.82761	9	20	0.0264855	22.5	0.125	0.0104925				31.8552	39.4405	1.59021	3.42625	9.70431	0.05599	35	3.71402	2.77423
	652.952	193.653	283.755	24.4383	1491.85	7.165	0.75	395.52	29.5	0.175	0.0140613				15.2829	4.00988	0.39578	4.51294	9	20	0.0414032	22.5	0.125	0.0176203				28.1535	37.6525	0.10953	1.59021	14.1463	0.05599	35	3.56532	2.39158
	604.604	239.803	376.054	24.4383	1491.85	7.165	0.75	395.52	29.5	0.175	0.0165637				16.5188	4.34694	0.62049	3.38939	9	20	0.0404525	22.5	0.125	0.0181677				30.9372	41.6073	0.10953	1.59021	8.04595	0.05599	35	3.23223	2.78613
	593.616	272.767	376.054	24.4383	1491.85	7.165	0.75	395.52	29.5	0.175	0.0183512				12.2305	4.12223	0.39578	2.71525	9	20	0.0369889	22.5	0.125	0.0177002				33.5136	40.1768	0.10953	3.07088	9.34894	0.05599	35	3.39282	2.93483
	617.79	307.929	160.689	13.4504	1491.85	7.165	0.75	395.52	29.5	0.175	0.0215686				9.64637	4.68401	0.39578	3.38939	9	20	0.0448263	22.5	0.125	0.0222418				29.8119	39.3354	0.10953	1.94557	10.8	0.05599	35	3.46618	2.76233
	725.472	296.941	307.929	13.4504	1491.85	7.165	0.75	395.52	29.5	0.175	0.0239518				7.82996	5.35814	0.62049	2.15348	9	20	0.0487329	22.5	0.125	0.0270473				30.5522	39.3354	0.10953	2.50823	9.70431	0.05599	35	3.46618	2.80001
	652.952	272.767	81.5759	13.4504	1491.85	7.165	0.75	395.52	29.5	0.175	0.0190661				7.15582	4.79636	0.62049	1.92877	9	20	0.0412902	22.5	0.125	0.0217019				29.8119	41.6073	3.42625	1.41253	9.14165	0.05599	35	3.24412	2.65131
	725.472	261.779	81.5759	0.26477	1491.85	7.165	0.75	395.52	29.5	0.175	0.0190661				7.60525	3.67281	0.39578	2.93997	9	20	0.0398903	22.5	0.125	0.0212008				28.8939	43.6478	0.84987	1.41253	8.04595	0.05599	35	3.50385	2.84957
	617.79	296.941	81.5759	0.26477	1491.85	7.165	0.75	395.52	29.5	0.175	0.0190661				6.48169	3.11103	0.62049	3.83881	9	20	0.0465986	22.5	0.125	0.026411				28.3312	43.6478	2.86359	0.10953	13.939	0.05599	35	3.60299	2.89914
	688.113	272.767	92.5639	0.26477	1491.85	7.165	0.75	395.52	29.5	0.175	0.0159679				11.5564	4.23459	0.28343	4.62529	9	20	0.0562809	22.5	0.125	0.0318988				31.2925	39.7982	3.42625	3.60393	10.267	0.05599	35	3.62678	2.8119
	677.125	272.767	92.5639	0.26477	1491.85	7.165	0.75	395.52	29.5	0.175	0.0153721				10.4329	2.32455	0.62049	3.16468	9	20	0.0366134	22.5	0.125	0.0203209				30.5522	41.6073	1.59021	0.4649	9.52662	0.05599	35	3.38093	2.75044
	593.616	261.779	92.5639	0.26477	1491.85	7.165	0.75	395.52	29.5	0.175	0.0128696				9.3093	2.21219	0.28343	2.60289	9	20	0.0327164	22.5	0.125	0.0191204				31.2925	41.3759	3.81122	1.94557	11.7476	0.05599	35	3.52765	2.61363
	569.443	228.815	103.552	0.26477	1491.85	7.165	0.75	395.52	29.5	0.175	0.0178745				13.5788	4.90872	0.28343	2.04112	9	20	0.0484735	22.5	0.125	0.0291848			Peng et al, 2022	48.4784	45.7499	41.2701	45.3027	4.77489	24	35	0.10649	0.0167
	556.257	193.653	103.552	35.4263	1491.85	7.165	0.75	395.52	29.5	0.175	0.0196619				14.4964	4.12223	0.62049	2.49054	9	20	0.0515204	22.5	0.125	0.0322317				54.8297	43.972	41.5221	48.4784	3.36348	24	35	0.10429	0.0063
	652.952	147.504	147.504	35.4263	1491.85	7.165	0.75	395.52	29.5	0.175	0.0264543				15.2829	1.96876	0.62049	2.49054	9	20	0.0285538	22.5	0.125	0.0150077				52.511	45.2165	42.9839	40.3627	5.07734	24	35	0.1021	0.02109
	652.952	114.54	171.677	35.4263	1491.85	7.165	0.75	395.52	29.5	0.175	0.0289567				16.5188	1.74405	0.39578	2.15348	9	20	0.0257283	22.5	0.125	0.0142795				52.259	44.1498	44.6978	37.187	5.07734	24	35	0.10152	0.02815
	617.79	92.5639	171.677	35.4263	1491.85	7.165	0.75	395.52	29.5	0.175	0.0320549				14.1406	1.29462	0.62049	1.34827	9	20	0.0159674	22.5	0.125	0.00726509				52.259	47.3754	35.7252	39.2034	4.52286	24	35	0.10811	0.02109
	569.443	46.4143	160.689	24.4383	1491.85	7.165	0.75	395.52	29.5	0.175	0.0295525				12.3429	2.66161	0.73285	2.26583	9	20	0.0268265	22.5	0.125	0.0117324				47.0166	39.8574	34.8683	29.3739	6.53916	24	35	0.11631	0.04018
	556.257	35.4263	103.552	13.4504	1491.85	7.165	0.75	395.52	29.5	0.175	0.0282417				13.3541	3.22339	0.62049	3.16468	9	20	0.0523898	22.5	0.125	0.0337003				51.6541	36.3016	33.1544	36.3301	6.23672	24	35	0.10925	0.03254
	521.096	46.4143	92.5639	13.4504	1491.85	7.165	0.75	395.52	29.5	0.175	0.0300292				14.9458	4.68401	0.17107	4.51294	9	20	0.0526583	22.5	0.125	0.0276769				58.0054	29.8504	28.5169	28.5169	9.4124	24	35	0.11307	0.04351
	545.269	46.4143	68.3903	13.4504	1491.85	7.165	0.75	395.52	29.5	0.175	0.0307441				11.107	4.79636	0.73285	4.62529	9	20	0.0461944	22.5	0.125	0.0191158				63.2478	45.9276	26.1982	16.0662	6.53916	24	35	0.10486	0.05115
	639.766	57.4023	57.4023	13.4504	1491.85	7.07	0.03	264.72	29.5	0.17	0.045935				12.3429	4.23459	0.50814	6.31062	9	20	0.0452159	22.5	0.125	0.0157403				50.7971	45.5721	23.3249	13.193	10.5718	24	35	0.09885	0.07414
	580.431	46.4143	57.4023	24.4383	1491.85	7.07	0.03	264.72	29.5	0.17	0.0477155				10.5452	3.11103	0.62049	4.6253	9	20	0.0372684	22.5	0.125	0.0149835				58.0054	44.1498	19.2419	1.90166	9.10996	24	35	0.10868	0.08406
	545.269	57.4023	81.5759	24.4383	1491.85	7.07	0.03	264.72	29.5	0.17	0.0404157				13.2417	2.77397	0.39578	5.52414	9	20	0.0460156	22.5	0.125	0.0228319				49.6378	45.9276	18.6874	3.36348	11.4287	24	35	0.10324	0.08292
	483.736	57.4023	81.5759	13.4504	1491.85	7.07	0.03	264.72	29.5	0.17	0.0421961				9.08459	2.66161	0.28343	4.96236	9	20	0.039544	22.5	0.125	0.0184576				47.0166	44.3276	16.9231	1.90166	16.3687	24	35	0.10706	0.07414
	580.431	35.4263	114.54	13.4504	1491.85	7.07	0.03	264.72	29.5	0.17	0.0421961				12.0058	1.63169	0.28343	4.17587	9	20	0.0346678	22.5	0.125	0.0184252				51.6541	48.7977	14.9068	3.36348	10.8742	24	35	0.09933	0.08845
	580.431	92.5639	57.4023	13.4504	1491.85	7.07	0.03	264.72	29.5	0.17	0.0430863				9.98343	1.06991	0.17107	3.16468	9	20	0.0238762	22.5	0.125	0.0121278				50.1922	42.9052	7.09365	5.07734	12.5881	24	35	0.10324	0.08626
	545.269	68.3903	57.4023	13.4504	1491.85	7.07	0.03	264.72	29.5	0.17	0.0496739				10.2081	0.62049	0.50814	2.71525	9	20	0.0205855	22.5	0.125	0.0103352				45.6051	48.9755	2.45614	2.45614	14.3524	24	35	0.10152	0.08845
	496.922	68.3903	46.4143	35.4263	1491.85	7.07	0.03	264.72	29.5	0.17	0.045935				7.15582	1.51934	0.28343	3.95116	9	20	0.0349433	22.5	0.125	0.0195995				49.3353	45.0387	1.90166	3.91796	10.2693	24	35	0.09828	0.08845
	639.766	46.4143	57.4023	35.4263	1491.85	7.07	0.03	264.72	29.5	0.17	0.045935				8.52281	0.62049	0.28343	3.61409	9	20	0.0294077	22.5	0.125	0.0173597				41.5221	45.0387	4.22041	2.75859	15.2093	24	35	0.09007	0.08406
	628.778	35.4263	57.4023	46.4143	2549.05	7.07	0.03	264.72	29.5	0.17	0.045935				9.3093	1.18227	0.39578	3.05232	9	20	0.0305782	22.5	0.125	0.0182305				47.9239	45.5721	7.95058	5.07734	11.1767	24	35	0.10047	0.06374
	556.257	35.4263	24.4383	46.4143	2549.05	7.07	0.03	264.72	29.5	0.17	0.0534128				11.6688	1.96876	0.17107	3.50174	9	20	0.0347262	22.5	0.125	0.019682				47.319	48.0865	10.5718	2.45614	9.10996	24	35	0.09112	0.07529
	593.616	35.4263	35.4263	46.4143	2549.05	7.07	0.03	264.72	29.5	0.17	0.0503861				10.4329	1.51934	0.73285	3.61409	9	20	0.0329747	22.5	0.125	0.0173313				39.8083	46.4864	8.55547	1.59921	12.8905	24	35	0.09389	0.08454
	556.257	24.4383	46.4143	46.4143	2549.05	7.07	0.03	264.72	29.5	0.17	0.0514544				12.7923	1.96876	0.50814	4.62529	9	20	0.0371571	22.5	0.125	0.0182179				42.127	38.9685	1.90166	3.91796	10.0173	24	35	0.08788	0.06928
	639.766	46.4143	68.3903	35.4263	2549.05	7.07	0.03	264.72	29.5	0.17	0.0487837				11.3317	1.51934	0.39578	3.83881	9	20	0.0278528	22.5	0.125	0.012509				42.127	43.972	4.77489	6.7912	14.0499	24	35	0.09007	0.06212
	628.778	57.4023	68.3903	24.4383	2549.05	7.07	0.03	264.72	29.5	0.17	0.0487837				13.5788	1.51934	0.73285	4.17587	9	20	0.0301501	22.5	0.125	0.0130086				42.379	38.6129	2.45614	6.7912	10.0173	24	35	0.09504	0.07032
	569.443	35.4263	35.4263	24.4383	2549.05	7.07	0.03	264.72	29.5	0.17	0.0496739				8.85988	1.74405	0.39578	3.05232	9	20	0.0227083	22.5	0.125	0.00886252				44.6978	43.083	28.5169	3.91796	8.85792	24	35	0.09332	0.07414
	617.79	35.4263	46.4143	13.4504	2549.05	7.07	0.03	264.72	29.5	0.17	0.0439766				10.3205	2.32455	0.39578	2.82761	9	20	0.0268557	22.5	0.125	0.0120612				43.5384	48.9755	2.75859	5.37979	12.5881	24	35	0.09065	0.05286
	604.604	35.4263	46.4143	13.4504	2549.05	7.07	0.03	264.72	29.5	0.17	0.0450448				9.42166	2.08111	0.39578	3.95116	9	20	0.0332464	22.5	0.125	0.0161049				42.127	43.083	2.75859	7.95058	11.1767	24	35	0.09065	0.0687
	545.269	35.4263	35.4263	13.4504	2549.05	7.07	0.03	264.72	29.5	0.17	0.0494959				8.52281	1.40698	0.62049	3.16468	9	20	0.0295519	22.5	0.125	0.0157062				43.5384	50.9311	4.77489	5.93427	14.3524	24	35	0.09284	0.07691
	532.084	13.4504	35.4263	13.4504	2549.05	7.07	0.03	264.72	29.5	0.17	0.0671221				11.5564	3.33575	0.39578	4.96236	9	20	0.04036	22.5	0.125	0.0171763				49.0833	45.0387	21.0062	11.4287	7.09365	24	35	0.09551	0.07147
	736.46	24.4383	24.4383	24.4383	2549.05	7.07	0.03	264.72	29.5	0.17	0.0651636				12.4552	1.96876	0.50814	5.74884	9	20	0.0435378	22.5	0.125	0.0216025				50.4947	46.4864	18.385	7.09365	10.0173	24	35	0.1021	0.05496
	784.807	24.4383	10.7232	24.4383	2549.05	7.07	0.03	264.72	29.5	0.17	0.0642734				14.3653	3.56046	0.50814	6.53533	9	20	0.0518841	22.5	0.125	0.023607				47.9239	45.9276	1.59921	13.445	10.5718	24	35	0.10267	0.06546
	712.287	24.4383	46.4143	24.4383	2549.05	7.07	0.03	264.72	29.5	0.17	0.062493				15.0581	3.33575	0.50814	7.54653	9	20	0.0457686	22.5	0.125	0.0153941				45.8572	45.0387	16.3687	7.09365	9.10996	24	35	0.09771	0.08292
	749.646	24.4383	35.4263	57.4023	2549.05	7.07	0.03	264.72	29.5	0.17	0.0596443				15.957	1.96876	0.73285	8.12703	9	20	0.0455294	22.5	0.125	0.016653				43.5384	43.6164	5.37979	13.445	12.5881	24	35	0.09551	0.06326
	688.113	24.4383	13.4504	24.4383	2549.05	7.07	0.03	264.72	29.5	0.17	0.0680123				17.1929	3.22339	0.73285	9.13823	9	20	0.0491313	22.5	0.125	0.0142127				44.4458	43.2608	5.37979	5.63183	10.8742	24	35	0.1021	0.05668
	822.167	24.4383	35.4263	46.4143	2549.05	7.07	0.03	264.72	29.5	0.17	0.0662319				16.9682	0.95756	0.62049	9.70001	9	20	0.0399983	22.5	0.125	0.00992346				42.6815	46.3086	2.45614	7.09365	10.8742	24	35	0.09933	0.07748
	736.46	24.4383	35.4263	24.4383	2549.05	7.07	0.03	264.72	29.5	0.17	0.0653417				15.8446	1.96876	0.39578	8.57645	9	20	0.0468713	22.5	0.125	0.0176953				51.6541	44.6831	15.7638	13.445	15.7638	24	35	0.10925	0.08406
	773.819	24.4383	35.4263	35.4263	2549.05	7.07	0.03	264.72	29.5	0.17	0.0642734				17.7547	1.40698	0.50814	6.8724	9	20	0.0416478	22.5	0.125	0.0182144				48.7808	46.4864	2.75859	5.37979	13.193	24	35	0.10429	0.06975
	760.634	24.4383	35.4263	0.26477	2549.05	7.07	0.03	264.72	29.5	0.17	0.0633832				16.1817	3.11103	0.39578	6.08591	9	20	0.0410953	22.5	0.125	0.0155147				50.4947	43.6164	13.445	11.1767	8.55547	24	35	0.10649	0.07195
	701.299	35.4263	24.4383	0.26477	2549.05	7.07	0.03	264.72	29.5	0.17	0.0697928				15.0581	3.11103	0.39578	5.74885	9	20	0.0362273	22.5	0.125	0.0115455				48.1759	43.083	21.2582	5.07734	12.8905	24	35	0.09828	0.0895
	773.819	35.4263	46.4143	0.26477	2549.05	7.07	0.03	264.72	29.5	0.17	0.0633832				16.9682	3.56046	0.39578	5.18707	9	20	0.0343063	22.5	0.125	0.00992414				43.8409	54.8679	16.3687	7.09365	9.71485	24	35	0.09609	0.07414
	677.125	24.4383	46.4143	24.4383	2549.05	7.07	0.03	264.72	29.5	0.17	0.0607126				14.3653	1.96876	0.39578	4.73765	9	20	0.0266479	22.5	0.125	0.00770871				43.8409	47.5532	22.72	14.0499	13.7475	24	35	0.09284	0.0605
	773.819	13.4504	35.4263	46.4143	2549.05	7.07	0.03	264.72	29.5	0.17	0.0607126				13.2417	1.96876	0.73285	3.72645	9	20	0.0314519	22.5	0.125	0.0143105				48.4784	47.3754	19.2419	14.3524	10.8742	24	35	0.10267	0.05496
	688.113	13.4504	35.4263	0.26477	2549.05	7.07	0.03	264.72	29.5	0.17	0.0651636				13.5788	2.08111	0.39578	3.6141	9	20	0.0249164	22.5	0.125	0.00867373				51.0996	46.842	7.09365	1.90166	10.5718	24	35	0.09714	0.06594
	833.155	46.4143	24.4383	24.4383	2549.05	7.07	0.03	264.72	29.5	0.17	0.0697928				15.2829	2.54926	0.62049	5.41178	9	20	0.0378976	22.5	0.125	0.0150136				48.7808	45.7499	15.7638	3.61552	14.9068	24	35	0.09389	0.07586
	808.981	35.4263	24.4383	0.26477	2549.05	7.07	0.03	264.72	29.5	0.17	0.0680123				16.6311	1.18227	0.62049	5.97356	9	20	0.0380489	22.5	0.125	0.017312				46.7645	50.3978	9.71485	1.90166	14.9068	24	35	0.10763	0.07853
	725.472	35.4263	46.4143	35.4263	2549.05	7.07	0.03	264.72	29.5	0.17	0.0651636				14.0282	1.40698	0.39578	6.76004	9	20	0.0464056	22.5	0.125	0.0235714				45.6051	51.3121	5.37979	18.0825	9.4124	24	35	0.09771	0.05391
	688.113	35.4263	57.4023	13.4504	2549.05	7.07	0.03	264.72	29.5	0.17	0.0596443				15.8446	1.40698	0.62049	6.8724	9	20	0.0400846	22.5	0.125	0.0163516				49.3353	54.6901	8.85792	5.37979	11.1767	24	35	0.10105	0.08025
	784.807	35.4263	57.4023	13.4504	2549.05	7.07	0.03	264.72	29.5	0.17	0.0697928				12.68	1.96876	0.39578	6.08591	9	20	0.0409058	22.5	0.125	0.0183712				50.7971	51.8455	3.91796	2.45614	8.55547	24	35	0.09933	0.07032
	773.819	35.4263	46.4143	13.4504	2549.05	7.07	0.03	264.72	29.5	0.17	0.0653417				14.4964	1.06991	0.39578	5.74885	9	20	0.0381856	22.5	0.125	0.0189468				47.6215	50.3978	3.06103	1.29676	7.3961	24	35	0.10105	0.07691
	725.472	35.4263	46.4143	35.4263	2549.05	7.07	0.03	264.72	29.5	0.17	0.0680123				13.5788	1.06991	0.39578	7.20947	9	20	0.0433835	22.5	0.125	0.0202497				50.7971	50.7533	2.45614	1.90166	14.9068	24	35	0.10372	0.08788
	760.634	24.4383	46.4143	13.4504	2549.05	7.07	0.03	264.72	29.5	0.17	0.0651636				15.7323	1.06991	0.39578	7.90232	9	20	0.0453473	22.5	0.125	0.020366				51.6541	46.3086	2.45614	1.90166	11.1767	24	35	0.09933	0.09065
	822.167	13.4504	46.4143	13.4504	2549.05	7.07	0.03	264.72	29.5	0.17	0.0689025				14.8334	1.40698	0.39578	6.19827	9	20	0.0346587	22.5	0.125	0.0133226				47.319	51.4899	1.90166	1.90166	11.1767	24	35	0.10544	0.09112
	808.981	13.4504	46.4143	13.4504	2549.05	7.07	0.03	264.72	29.5	0.17	0.0724634				15.6199	1.8564	0.62049	8.57646	9	20	0.0523866	22.5	0.125	0.022911				52.259	52.5566	3.36348	1.90166	11.1767	24	35	0.10105	0.08845
	760.634	24.4383	46.4143	13.4504	2549.05	7.07	0.03	264.72	29.5	0.17	0.0697928				14.8334	1.63169	0.62049	8.23939	9	20	0.0513344	28	0.125	0.0233568				50.7971	52.0233	2.75859	1.29676	14.9068	24	35	0.10544	0.09284
	833.155	24.4383	35.4263	13.4504	2549.05	7.07	0.03	264.72	29.5	0.17	0.0671221				17.1929	1.40698	0.39578	9.25059	9	20	0.0469093	28	0.125	0.0174337				47.9239	52.2011	1.29676	1.29676	11.4287	24	35	0.10105	0.08511
	808.981	24.4383	68.3903	13.4504	2549.05	7.07	0.03	264.72	29.5	0.17	0.0662319				14.0282	1.18227	0.39578	9.4753	9	20	0.0578287	28	0.125	0.0283531			Ya et al, 2023	101.847	109.884	7.94608	6.82017	27.8549	1.86061	35	2.79835	2.29551
	773.819	24.4383	57.4023	13.4504	2549.05	7.07	0.03	264.72	29.5	0.17	0.0633832				14.9458	1.18227	0.39578	5.29943	9	20	0.0474936	28	0.125	0.0291537				103.874	122.509	7.94608	4.79353	27.0509	1.79149	35	2.95249	2.50903
	749.646	24.4383	35.4263	13.4504	2549.05	7.07	0.03	264.72	29.5	0.17	0.0671221				15.5076	1.18227	0.39578	6.98476	9	20	0.0751645	28	0.125	0.0523303				103.874	127.46	6.82017	3.66762	27.6433	1.90071	35	2.96386	2.44965
	1894.59	24.4383	35.4263	13.4504	3387.7	7.07	0.03	264.72	29.5	0.17	0.0662319				16.5188	1.29462	0.39578	6.31062	9	20	0.0853925	28	0.125	0.0640564				103.874	119.167	3.66762	3.66762	27.6433	1.81419	35	3.04725	2.59115
	1833.06	35.4263	13.4504	13.4504	3387.7	7.07	0.03	264.72	29.5	0.17	0.0697928				12.3429	1.40698	0.62049	7.90232	9	20	0.116997	28	0.125	0.0905178				103.874	126.717	2.54171	3.66762	30.6054	1.72295	35	3.04725	2.60884
	1797.9	46.4143	46.4143	0.26477	3387.7	7.07	0.03	264.72	29.5	0.17	0.166114				11.5564	1.40698	0.62049	7.67761	9	20	0.11435	28	0.125	0.0884694				100.721	126.717	2.54171	3.66762	28.4473	1.87485	35	3.06494	2.32583
	1916.57	46.4143	57.4023	13.4504	3387.7	7.07	0.03	264.72	29.5	0.17	0.162553				10.2081	1.63169	0.39578	5.52414	9	20	0.0889764	28	0.125	0.0688388				99.5952	126.717	4.79353	3.66762	31.8326	1.79219	35	2.82868	2.3132
	1857.24	35.4263	35.4263	13.4504	3387.7	7.07	0.03	264.72	29.5	0.17	0.161663				14.3653	1.8564	0.39578	4.40058	9	20	0.0850157	28	0.125	0.067275				95.5419	111.617	6.82017	3.66762	30.817	1.88402	35	2.75161	2.29551
	1870.42	24.4383	68.3903	13.4504	3387.7	7.07	0.03	264.72	29.5	0.17	0.168072				10.7699	1.8564	0.62049	3.05232	9	20	0.0551181	28	0.125	0.0403735				97.5686	107.408	6.82017	2.54171	30.4362	1.80884	35	2.74529	2.36121
	1940.74	24.4383	68.3903	13.4504	3387.7	7.07	0.03	264.72	29.5	0.17	0.167182				13.9159	1.63169	0.39578	4.06352	9	20	0.0736821	28	0.125	0.0574395				97.5686	106.542	4.79353	2.54171	29.0397	1.89962	35	2.78698	2.29551
	1846.25	24.4383	57.4023	0.26477	3387.7	7.07	0.03	264.72	29.5	0.17	0.165402				12.2305	2.08111	0.39578	3.27703	9	20	0.0561237	28	0.125	0.04078				96.4427	109.141	6.82017	4.79353	28.0665	1.86976	35	2.7933	2.53809
	1905.58	24.4383	35.4263	35.4263	3387.7	7.07	0.03	264.72	29.5	0.17	0.168963				14.1406	1.18227	0.62049	2.26583	9	20	0.0455688	28	0.125	0.0347192				101.847	109.141	5.69426	3.66762	30.817	1.87737	35	3.0005	2.46102
	1857.24	24.4383	35.4263	13.4504	3387.7	7.07	0.03	264.72	29.5	0.17	0.167004				14.4964	1.8564	0.50814	2.15347	9	20	0.0594107	28	0.125	0.0473627				100.721	121.642	5.69426	2.54171	30.4362	1.8134	35	2.89311	2.47871
	1894.59	24.4383	24.4383	35.4263	3387.7	7.07	0.03	264.72	29.5	0.17	0.166114				15.0581	1.40698	0.73285	1.23591	9	20	0.0443902	28	0.125	0.0353882				102.748	119.167	6.82017	0.51508	26.8393	1.84149	35	2.94618	2.89311
	1808.89	24.4383	35.4263	13.4504	3387.7	7.035	0.03	152.4	29.5	0.295	0.290397				14.4964	1.40698	0.39578	1.0112	9	20	0.0340402	28	0.125	0.0265363				119.636	119.167	7.94608	0.51508	30.013	1.82127	35	3.27846	2.76298
	1870.42	13.4504	24.4383	35.4263	3387.7	7.035	0.03	152.4	29.5	0.295	0.288541				13.4665	2.54926	0.39578	1.12356	9	20	0.0647768	28	0.125	0.0539272				107.026	130.059	5.69426	4.79353	25.866	1.89193	35	3.14832	2.46102
	1846.25	13.4504	13.4504	35.4263	3387.7	7.035	0.03	152.4	29.5	0.295	0.288541				14.4964	1.96876	0.62049	1.70406	9	20	0.0581428	28	0.125	0.046694				98.6945	130.059	5.69426	3.66762	23.8772	1.86993	35	3.10031	2.73897
	1929.76	46.4143	46.4143	35.4263	3387.7	7.035	0.03	152.4	29.5	0.295	0.288541				15.2829	2.32455	0.73285	1.47934	9	20	0.0462416	28	0.125	0.0341436				109.053	124.984	5.69426	2.54171	26.8393	1.88576	35	2.89311	2.69223
	1870.42	46.4143	46.4143	46.4143	3387.7	7.035	0.03	152.4	29.5	0.295	0.291943				16.1817	1.74405	0.39578	1.57298	9	20	0.0502813	28	0.125	0.0403805				105	125.851	4.79353	3.66762	24.4696	1.95323	35	3.10031	2.7276
	1822.07	21.7112	24.4383	35.4263	3387.7	7.035	0.03	152.4	29.5	0.295	0.275861				13.8035	2.08111	0.50814	0.78648	9	20	0.0285273	28	0.125	0.0195253				108.152	124.984	3.66762	3.66762	26.4584	1.83301	35	3.16601	2.74529
	1749.55	24.4383	24.4383	57.4023	3387.7	7.035	0.03	152.4	29.5	0.295	0.286995				11.5564	2.21219	0.8452	0.89885	9	8	0.0377762	28	0.125	0.0272263				111.305	131.668	5.69426	3.66762	25.062	1.85575	35	3.15338	2.66822
	1870.42	24.4383	35.4263	68.3903	3387.7	7.035	0.03	152.4	29.5	0.295	0.29318				12.3429	1.51934	0.28343	2.04112	9	8	0.0287335	28	0.125	0.0184831				105	129.193	5.69426	3.66762	27.0509	1.78999	35	3.09526	2.71623
	1894.59	13.4504	35.4263	57.4023	3387.7	7.035	0.03	152.4	29.5	0.295	0.291943				16.7435	1.51934	0.50814	2.04112	9	8	0.0289795	28	0.125	0.0181299				105	123.375	3.66762	2.54171	26.8393	1.83897	35	3.08263	2.66822
	1846.25	35.4263	57.4023	35.4263	3387.7	7.035	0.03	152.4	29.5	0.295	0.287304				15.2829	1.74405	0.50814	2.49054	9	8	0.0366617	28	0.125	0.0240144				107.026	123.375	3.66762	1.64099	24.4696	1.8136	35	3.07631	2.68086
	1881.41	35.4263	35.4263	35.4263	3387.7	7.035	0.03	152.4	29.5	0.295	0.287304				9.42166	1.51934	0.50814	3.27703	9	8	0.0474826	28	0.125	0.0333373				107.026	123.375	3.66762	2.54171	26.8393	1.73065	35	3.07631	2.71623
	1916.57	24.4383	35.4263	35.4263	3387.7	7.035	0.03	152.4	29.5	0.295	0.291943				9.98343	1.96876	0.39578	2.82761	9	8	0.047573	28	0.125	0.0337272				99.5952	120.776	6.82017	4.79353	26.8393	1.88762	35	2.96386	2.53304
	1916.57	24.4383	35.4263	35.4263	3387.7	7.035	0.03	152.4	29.5	0.295	0.299984				10.7699	1.8564	0.50814	2.71525	9	8	0.0413846	28	0.125	0.0278385				98.6945	118.301	6.82017	4.79353	24.3003	1.88807	35	2.88806	2.48502
	1916.57	46.4143	24.4383	35.4263	3387.7	7.035	0.03	152.4	29.5	0.295	0.299984				8.74752	1.40698	0.50814	2.49054	9	8	0.0379382	28	0.125	0.0261898				96.4427	119.167	4.79353	4.79353	25.2736	1.84252	35	2.89943	2.50271
	1833.06	0.26477	24.4383	24.4383	3387.7	7.035	0.03	152.4	29.5	0.295	0.296582				10.9946	1.40698	0.39578	1.92877	9	8	0.0341901	28	0.125	0.0242393				96.4427	128.326	2.54171	4.79353	26.0776	1.8602	35	3.10031	2.68591
	1881.41	13.4504	0.26477	24.4383	3387.7	7.035	0.03	152.4	29.5	0.295	0.285448				12.4552	1.63169	0.28343	1.23591	9	8	0.0243577	28	0.125	0.015955				105	128.326	2.54171	4.79353	26.2469	1.8691	35	3.09526	2.71623
	1881.41	35.4263	24.4383	24.4383	3387.7	7.035	0.03	152.4	29.5	0.295	0.285448				13.9159	1.40698	0.50814	0.67413	9	8	0.0242134	28	0.125	0.0173088				105	113.35	2.54171	3.66762	25.866	2.1054	35	2.82868	2.44965
	1857.24	35.4263	24.4383	35.4263	3387.7	7.035	0.03	152.4	29.5	0.295	0.298128				13.5788	1.18227	0.17107	1.57298	9	8	0.0251993	28	0.125	0.0173957				98.6945	114.092	5.69426	1.64099	25.866	1.91012	35	2.82868	2.46102
	1940.74	0.26477	24.4383	35.4263	3387.7	7.035	0.03	152.4	29.5	0.295	0.291943				13.3541	1.63169	0.50814	1.46062	9	8	0.0336697	28	0.125	0.0240685				96.4427	114.092	6.82017	3.66762	24.8928	1.90107	35	2.85142	2.42564
	1870.42	46.4143	24.4383	46.4143	3387.7	7.035	0.03	152.4	29.5	0.295	0.291943				14.7211	1.18227	0.39578	1.68533	9	8	0.0311604	28	0.125	0.0224581				92.1642	111.617	4.79353	1.64099	26.2469	1.8607	35	2.73897	2.34352
	1894.59	35.4263	13.4504	35.4263	3387.7	7.035	0.03	152.4	29.5	0.295	0.30153				11.8935	1.8564	0.17107	1.57298	9	8	0.0384265	28	0.125	0.0288253				91.2635	113.35	3.66762	3.66762	24.8928	1.85172	35	2.73897	2.35489
	1929.76	0.26477	13.4504	13.4504	3387.7	7.035	0.03	152.4	29.5	0.295	0.293489				11.5564	1.18227	0.39578	1.0112	9	8	0.0297347	28	0.125	0.0228301				96.4427	122.509	2.54171	4.79353	24.6812	1.87366	35	2.89311	2.48502
	1929.76	35.4263	13.4504	35.4263	3387.7	7.035	0.03	152.4	29.5	0.295	0.306169				13.2417	1.8564	0.39578	0.67413	9	8	0.0408506	28	0.125	0.0330471				96.4427	122.509	2.54171	4.79353	26.4584	1.852	35	2.9108	2.51408
	1822.07	24.4383	13.4504	35.4263	3387.7	7.035	0.03	152.4	29.5	0.295	0.288541				13.3541	1.18227	0.39578	1.57298	9	8	0.0294669	28	0.125	0.0210642				96.4427	120.033	2.54171	3.66762	24.0888	1.852	35	2.90575	2.51408
	1870.42	13.4504	35.4263	35.4263	3387.7	7.035	0.03	152.4	29.5	0.295	0.30153				12.7923	1.63169	0.39578	4.40058	9	8	0.0686046	28	0.125	0.0514632				93.2901	111.617	2.54171	3.66762	26.2469	1.86693	35	2.73897	2.35489
	1940.74	24.4383	35.4263	57.4023	3387.7	7.035	0.03	152.4	29.5	0.295	0.296582				14.4964	1.18227	0.39578	4.96236	9	8	0.0505579	28	0.125	0.0331168				92.1642	110.75	4.79353	3.66762	26.0776	1.83791	35	2.73897	2.37258
	1929.76	13.4504	24.4383	24.4383	3387.7	7.035	0.03	152.4	29.5	0.295	0.30153				13.3541	1.63169	0.39578	2.26583	9	8	0.0250655	28	0.125	0.0136167				108.152	129.193	6.82017	4.79353	25.4852	1.8475	35	3.18875	2.81099
	1870.42	35.4263	24.4383	46.4143	3387.7	7.035	0.03	152.4	29.5	0.295	0.295036				12.7923	1.74405	0.39578	3.6141	9	8	0.0359055	28	0.125	0.0205617				107.026	130.802	3.66762	1.64099	25.6545	1.81016	35	3.18875	2.80467
	1857.24	0.26477	13.4504	0.26477	3387.7	7.035	0.03	152.4	29.5	0.295	0.293489				12.2305	1.74405	0.28343	3.16467	9	8	0.0284791	28	0.125	0.0146333				98.6945	119.167	6.82017	2.54171	27.4317	1.87366	35	2.87542	2.48502
	1916.57	13.4504	13.4504	35.4263	3387.7	7.035	0.03	152.4	29.5	0.295	0.303076				11.3317	1.74405	0.28343	2.71525	9	8	0.0251027	28	0.125	0.0124554				94.416	119.167	6.82017	3.66762	27.8549	1.86894	35	2.88174	2.46734
	1894.59	35.4263	46.4143	35.4263	3387.7	7.035	0.03	152.4	29.5	0.295	0.295036				10.7699	1.40698	0.05872	5.18707	9	8	0.0415144	28	0.125	0.0237737				93.2901	117.434	4.79353	0.51508	30.6054	1.84793	35	2.83373	2.38395
	1857.24	24.4383	35.4263	35.4263	3387.7	7.035	0.03	152.4	29.5	0.295	0.29318				11.8935	1.8564	0.28343	3.95116	9	8	0.0479008	28	0.125	0.0316581				94.416	116.692	6.82017	2.54171	30.013	1.81412	35	2.82868	2.38395
	1881.41	46.4143	13.4504	24.4383	3387.7	7.035	0.03	152.4	29.5	0.295	0.291634				11.3317	1.51934	0.28343	4.51293	9	8	0.0533721	28	0.125	0.0365302				94.416	119.167	2.54171	3.66762	26.8393	1.82511	35	2.80467	2.43828
	1940.74	46.4143	46.4143	24.4383	3387.7	7.035	0.03	152.4	29.5	0.295	0.298437				10.6576	1.74405	0.39578	3.05232	9	8	0.0517581	28	0.125	0.0379123				94.416	117.434	2.54171	2.54171	26.8393	1.83955	35	2.85142	2.41427
	1894.59	46.4143	46.4143	24.4383	3387.7	7.035	0.03	152.4	29.5	0.295	0.291634				6.81876	1.74405	0.39578	1.81641	9	8	0.0305821	28	0.125	0.0200321				92.1642	117.434	4.79353	2.54171	24.6812	1.77463	35	2.79835	2.43196
	1881.41	35.4263	46.4143	24.4383	3387.7	7.035	0.03	152.4	29.5	0.295	0.282356				8.52281	1.74405	0.39578	2.71525	9	8	0.0335276	28	0.125	0.0205807				97.5686	116.692	6.82017	2.54171	26.4584	1.88261	35	2.78067	2.42564
	1940.74	0.26477	24.4383	13.4504	3387.7	7.035	0.03	152.4	29.5	0.295	0.291943				8.97223	1.74405	0.73285	1.5917	9	8	0.0280964	28	0.125	0.0172468				97.5686	117.434	4.79353	2.54171	25.866	1.84607	35	2.82868	2.47365
	1870.42	0.26477	46.4143	24.4383	3387.7	7.035	0.03	152.4	29.5	0.295	0.299984				9.87108	1.63169	0.39578	1.81641	9	8	0.0391795	28	0.125	0.0289291				96.4427	129.193	6.82017	1.64099	27.6433	1.85931	35	2.80467	2.43196
	1894.59	68.3903	24.4383	35.4263	3387.7	7.035	0.03	152.4	29.5	0.295	0.296582				10.4329	1.74405	0.39578	1.0112	9	8	0.0239493	28	0.125	0.0155465				107.026	130.059	4.79353	0.51508	26.0776	1.83356	35	2.82236	2.7933
	1857.24	24.4383	24.4383	24.4383	3387.7	7.035	0.03	152.4	29.5	0.295	0.298437				12.0058	1.40698	0.39578	1.34827	9	8	0.0239493	28	0.125	0.0155465				108.152	118.301	5.69426	4.79353	28.0665	1.87772	35	3.13569	2.7276
	1905.58	24.4383	24.4383	81.5759	3387.7	7.035	0.03	152.4	29.5	0.295	0.286995				10.8823	1.8564	0.73285	0.44942	9	20	0.0261667	28	0.125	0.0180636				105	116.692	3.66762	4.79353	28.2357	1.84529	35	3.13569	2.59115
	1940.74	46.4143	24.4383	24.4383	3387.7	7.035	0.03	152.4	29.5	0.295	0.298437				10.4329	1.74405	0.39578	0.78649	9	20	0.0291711	28	0.125	0.0213676				97.5686	127.46	3.66762	3.66762	27.6433	1.78469	35	2.98787	2.44333
	1929.76	35.4263	24.4383	57.4023	3387.7	7.035	0.03	152.4	29.5	0.295	0.285448				10.2081	1.63169	0.73285	0.33706	9	20	0.0263514	28	0.125	0.0191471				102.748	127.46	2.54171	3.66762	29.6322	1.88521	35	2.84005	2.62653
	1857.24	35.4263	24.4383	35.4263	3387.7	7.035	0.03	152.4	29.5	0.295	0.29318				11.5564	1.29462	0.73285	0.22471	9	20	0.0252247	28	0.125	0.0192189				96.4427	121.642	2.54171	2.54171	24.0888	1.85112	35	3.06494	2.62653
	1870.42	46.4143	13.4504	35.4263	3387.7	7.035	0.03	152.4	29.5	0.295	0.303076				13.3541	1.74405	0.95756	0.11236	9	20	0.0331554	28	0.125	0.0256515				102.748	127.46	2.54171	2.54171	26.4584	1.87557	35	2.95881	2.56841
	1953.93	35.4263	13.4504	35.4263	3387.7	7.035	0.03	152.4	29.5	0.295	0.298128				13.8035	1.63169	0.95756	0.33706	9	20	0.0373954	28	0.125	0.0295919				101.847	127.46	4.79353	1.64099	28.0665	1.8408	35	2.95249	2.59747
	1916.57	35.4263	13.4504	24.4383	3387.7	7.035	0.03	152.4	29.5	0.295	0.298128				13.017	1.74405	0.28343	1.01119	9	20	0.035803	28	0.125	0.0276998				99.5952	117.434	2.54171	3.66762	28.6589	1.87072	35	3.04093	2.60379
	1833.06	24.4383	13.4504	35.4263	3387.7	7.035	0.03	152.4	29.5	0.295	0.295036				14.2529	1.74405	0.28343	1.01119	9	20	0.0388312	28	0.125	0.0307281				89.0116	116.692	1.64099	3.66762	29.2513	1.92471	35	3.02956	2.37258
	1916.57	13.4504	13.4504	0.26477	3387.7	7.035	0.03	152.4	29.5	0.295	0.285448				12.2305	1.51934	0.8452	0.89885	9	20	0.0340279	28	0.125	0.0253256				89.0116	130.802	2.54171	3.66762	26.67	1.98164	35	2.75793	2.39027
	1953.93	46.4143	13.4504	24.4383	3387.7	7.035	0.03	152.4	29.5	0.295	0.295036																	102.748	130.802	4.79353	2.54171	25.4852	1.90672	35	2.73392	2.63916
	1940.74	46.4143	13.4504	35.4263	3387.7	7.035	0.03	152.4	29.5	0.295	0.295036																	102.748	128.326	6.82017	0.51508	27.4317	1.93726	35	3.02956	2.63916
	1857.24	13.4504	24.4383	13.4504	3387.7	7.035	0.03	152.4	29.5	0.295	0.296891																	94.416	121.642	2.54171	1.64099	26.67	1.86781	35	2.81604	2.44965
	1846.25	24.4383	24.4383	24.4383	3387.7	7.035	0.03	152.4	29.5	0.295	0.298437																	94.416	121.642	2.54171	3.66762	25.4852	1.83628	35	2.82868	2.46734
	1916.57	35.4263	57.4023	24.4383	3387.7	7.035	0.03	152.4	29.5	0.295	0.295036																	101.847	121.642	4.79353	0.51508	25.2736	1.86163	35	2.9348	2.56841
	1857.24	35.4263	24.4383	24.4383	3387.7	7.035	0.03	152.4	29.5	0.295	0.28885																	99.5952	123.375	4.79353	1.64099	28.0665	1.86622	35	2.94112	2.56209
	1940.74	24.4383	13.4504	35.4263	3387.7	7.035	0.03	152.4	29.5	0.295	0.285758																	98.6945	126.717	3.66762	2.54171	28.4473	1.89768	35	2.98787	2.56209
	1929.76	13.4504	46.4143	13.4504	3387.7	7.035	0.03	152.4	29.5	0.295	0.290087																	100.721	126.717	3.66762	0.51508	26.2469	1.79846	35	2.98787	2.60884
	1870.42	13.4504	35.4263	24.4383	3387.7	7.035	0.03	152.4	29.5	0.295	0.288541																	100.721	139.218	3.66762	2.54171	27.4317	1.86234	35	3.13064	2.72129
	1833.06	57.4023	35.4263	57.4023	3387.7	7.035	0.03	152.4	29.5	0.295	0.29318																	92.1642	122.509	2.54171	2.54171	23.6656	1.86045	35	2.86405	2.52672
	1881.41	35.4263	35.4263	24.4383	3387.7	7.035	0.03	152.4	29.5	0.295	0.293489																	92.1642	123.375	3.66762	2.54171	22.6923	1.77447	35	2.85142	2.57346
	1846.25	24.4383	24.4383	0.26477	3387.7	7.035	0.03	152.4	29.5	0.295	0.291943																	100.721	129.193	2.54171	2.54171	20.7035	1.79147	35	3.04093	2.73897
	1940.74	24.4383	13.4504	13.4504	3387.7	7.035	0.03	152.4	29.5	0.295	0.288541																	105	130.059	2.54171	3.66762	21.1266	1.81162	35	3.10031	2.75793
	1894.59	24.4383	13.4504	24.4383	3387.7	7.035	0.03	152.4	29.5	0.295	0.295036																	94.416	116.692	2.54171	2.54171	21.8883	1.91086	35	2.88174	2.54441
	1870.42	13.4504	35.4263	13.4504	3387.7	7.035	0.03	152.4	29.5	0.295	0.290087																	100.721	112.483	2.54171	2.54171	20.7035	1.83095	35	2.84636	2.53809
	1857.24	0.26477	24.4383	35.4263	3387.7	7.035	0.03	152.4	29.5	0.295	0.298437																	100.721	111.617	2.54171	2.54171	16.9373	1.7633	35	2.85142	2.61516
	1964.92	0.26477	46.4143	35.4263	3387.7	7.035	0.03	152.4	29.5	0.295	0.295036																Peng et al, 2025	9.69606	15.1969	4.92263	9.19807	1.99612	8.05	26.395	0.0851107	0.0648474
	1905.58	24.4383	35.4263	24.4383	3387.7	7.035	0.03	152.4	29.5	0.295	0.291943																	13.358	17.9671	4.36441	2.33509	7.57813	8.05	26.9376	0.112031	0.0934316
	1894.59	24.4383	24.4383	0.26477	3387.7	7.035	0.03	152.4	29.5	0.295	0.291943																	8.77647	19.0818	0.29736	4.3259	13.5955	8.05	27.0461	0.135126	0.115694
	1881.41	24.4383	35.4263	24.4383	3387.7	7.035	0.03	152.4	29.5	0.295	0.293489																	9.95881	17.7868	0.29736	5.38941	12.532	8.05	26.0694	0.132002	0.112571
Liu et al, 2021	45.0816	6.56769	1.79077	6.92596	234.2	7.3	2	10	21	0.12845	0.08889																	10.0902	18.7048	1.37393	2.93572	12.2013	8.05	26.5035	0.123872	0.0995671
	43.8874	6.56769	0.59654	3.76125	234.2	7.3	2	10	21	0.13406	0.09687																	9.56469	18.8031	1.37393	2.21245	12.2677	8.05	27.4802	0.124998	0.0885675
	43.4694	6.56769	0.59654	4.95548	234.2	7.3	2	10	21	0.13287	0.09568																	13.0953	16.4919	0.85558	0.270826	13.414	8.05	26.0694	0.137824	0.108645
	42.2752	5.73173	1.37279	4.5375	234.2	7.3	2	10	21	0.11945	0.09229																	9.17058	18.5245	3.00872	1.05187	9.82292	8.05	25.5267	0.11894	0.0865509
	40.3047	6.14971	0.59654	4.17923	234.2	7.3	2	10	21	0.11266	0.0855																	11.2725	15.8362	5.16187	0.149807	8.96595	8.05	25.2011	0.131525	0.0862977
	45.8579	6.14971	0.59654	6.14971	234.2	7.3	2	10	21	0.12964	0.09908																	13.2267	15.9346	6.23844	5.64373	5.02287	8.05	24.6585	0.123471	0.0895372
	44.6636	9.7324	0.59654	4.17923	234.2	7.3	2	10	21	0.13626	0.0911																	13.2267	14.9183	3.00872	2.62614	14.4231	8.05	24.4414	0.176927	0.115532
	47.8283	5.73173	1.37279	6.56769	234.2	7.3	2	10	21	0.12166	0.10366																	15.0658	15.4756	6.23844	3.78193	9.77483	8.05	24.1159	0.19179	0.127186
	45.4996	6.14971	1.79077	1.79077	234.2	7.3	2	10	21	0.12387	0.0911																	14.6717	16.2132	7.59412	9.52532	1.23068	8.05	24.1159	0.14891	0.0819286
	39.5284	4.5375	3.34327	5.73173	234.2	7.3	2	10	21	0.13185	0.08668																	12.4384	16.2952	7.87323	10.0397	3.85281	8.05	23.6817	0.141805	0.0780329
	42.2752	7.34394	3.34327	2.56702	234.2	7.3	2	10	21	0.13524	0.10247																	14.9345	15.7543	8.67069	9.92623	1.5924	8.05	23.5732	0.168276	0.104504
	49.4406	8.12019	2.56702	4.95548	234.2	7.3	2	10	21	0.12285	0.11147																	15.46	15.0166	8.67069	4.76763	6.751	8.05	22.922	0.134702	0.0758038
	42.6932	8.53817	1.37279	4.95548	234.2	7.3	2	10	21	0.13864	0.09789																	15.0658	14.738	7.59412	9.45305	4.84997	8.05	22.5965	0.134085	0.0671036
	42.6932	10.5086	1.79077	4.95548	234.2	7.3	2	10	21	0.13524	0.09229																	13.4894	13.902	6.23844	8.11782	6.62128	8.05	22.8135	0.129311	0.0574551
	47.8283	10.9266	1.37279	4.5375	234.2	7.3	2	12	22	0.13864	0.09008																	14.409	16.7705	5.72009	8.11693	4.64448	8.05	23.0306	0.122167	0.0575626
	44.3054	4.5375	0.95481	8.12019	234.2	7.3	2	12	22	0.13185	0.10129																	15.8541	15.9346	5.72009	6.62851	7.05249	8.05	22.5965	0.133665	0.0666836
	49.4406	3.76125	1.37279	7.34394	234.2	7.3	2	12	22	0.13626	0.0855																	12.9639	16.8525	3.00872	3.154	10.4796	8.05	22.705	0.159724	0.0991617
	51.0528	2.985	0.95481	7.76192	234.2	7.3	2	12	22	0.10927	0.08329																	12.4384	18.1474	5.16187	5.20478	3.91098	8.05	21.7282	0.111915	0.0562266
	51.0528	4.95548	0.59654	6.92596	234.2	7.3	2	12	22	0.10808	0.07531																	12.0607	17.8688	3.00872	6.74595	7.54449	8.05	22.1623	0.138937	0.0928779
	51.0528	7.34394	2.14904	6.92596	234.2	7.3	2	12	22	0.09789	0.08091																	10.747	16.0329	0.57647	6.42716	9.77004	8.05	23.2476	0.13711	0.0934285
	47.4701	5.37346	1.79077	7.34394	234.2	7.3	2	12	22	0.10366	0.07089																	14.5404	17.7868	0.57647	0.602124	16.646	8.05	23.2476	0.16486	0.112381
	45.4996	6.92596	0.95481	8.53817	234.2	7.3	2	12	22	0.10587	0.0765																	13.7521	18.3278	0.57647	2.0666	17.809	8.05	21.1856	0.17063	0.119697
	43.8874	4.17923	0.95481	10.9266	234.2	7.3	2	12	22	0.10808	0.07089																	13.358	17.4098	1.37393	1.17233	15.6725	8.05	22.3794	0.216236	0.16126
	43.1111	5.37346	1.37279	8.12019	234.2	7.3	2	12	22	0.10587	0.06631																	13.0953	16.7705	3.80618	0.227186	13.9226	8.05	21.9453	0.188389	0.147917
	41.0809	4.5375	2.14904	8.89644	234.2	7.3	2	12	22	0.10129	0.06291																	11.1411	16.9508	2.72961	2.6547	13.0972	8.05	21.7282	0.158971	0.115289
	41.4989	3.76125	1.37279	10.5086	234.2	7.3	2	12	22	0.10587	0.07191																	12.8325	14.1806	2.21126	3.51706	12.7532	8.05	21.4027	0.162739	0.115847
	43.8874	4.5375	1.37279	10.5086	234.2	7.3	2	12	22	0.10927	0.05833																	12.1757	13.6233	3.00872	3.3858	10.7733	8.05	21.5112	0.153311	0.109629
	41.4989	8.53817	1.37279	9.7324	234.2	7.3	2	12	22	0.09229	0.0641																	11.0098	14.6396	1.93215	4.08911	10.4897	8.05	22.1623	0.145971	0.108827
	38.3342	9.31442	1.79077	9.31442	234.2	7.3	2	12	22	0.0877	0.0675																	9.43332	13.9839	2.49038	5.88403	6.82281	8.05	21.2941	0.113993	0.0783944
	43.8874	8.53817	1.37279	8.89644	234.2	7.3	2	12	22	0.10587	0.06291																	9.56469	15.1969	0.85558	4.3794	10.3564	8.05	21.2941	0.133341	0.0896596
	43.8874	6.92596	0.95481	10.0907	234.2	7.3	2	12	22	0.10468	0.05833																	10.747	15.0166	1.65304	2.59303	12.2649	8.05	22.0538	0.148343	0.108702
	40.7227	7.76192	0.95481	10.5086	234.2	7.3	2	12	22	0.09229	0.0697																	10.8784	16.5738	1.13469	5.94059	9.56702	8.05	21.2941	0.145224	0.107248
	43.4694	6.14971	0.95481	10.5086	234.2	7.3	2	12	22	0.10689	0.06512																	9.82743	17.2295	1.65304	1.96147	11.1886	8.05	20.6429	0.120393	0.0847945
	45.4996	7.34394	1.37279	9.7324	234.2	7.3	2	12	22	0.10587	0.0765																	11.1411	15.8362	3.80618	3.73475	8.70726	8.05	20.6429	0.115098	0.0852058
	44.6636	5.37346	1.37279	10.5086	234.2	7.3	2	12	22	0.10808	0.07531																	12.4384	18.7048	6.51755	6.41558	3.18369	8.05	20.2088	0.100664	0.0739815
	41.9169	4.5375	1.37279	9.7324	234.2	7.3	2	12	22	0.09908	0.06631																	11.798	18.3278	3.00872	3.44077	10.3242	8.05	19.4491	0.135897	0.106718
	46.2758	4.5375	1.79077	9.31442	234.2	7.3	2	12	22	0.09908	0.0675																	11.798	19.1637	2.21126	4.71571	11.5545	8.05	17.3871	0.141834	0.113487
	42.6932	2.14904	2.14904	13.3151	234.2	7.3	2	12	22	0.10927	0.0765																	11.798	21.5733	1.37393	0.576226	14.298	8.05	18.3638	0.147787	0.115398
	46.6341	1.37279	2.14904	10.9266	234.2	7.3	2	12	22	0.10808	0.09348																	11.2725	21.5733	1.93215	0.492409	11.9844	8.05	16.7359	0.125207	0.102566
	47.4701	4.17923	3.34327	7.76192	234.2	7.3	2	12	22	0.12726	0.07989																	9.95881	20.639	1.93215	2.07212	9.48513	8.05	17.17	0.109281	0.0890179
	43.1111	4.17923	1.79077	6.56769	234.2	7.3	2	12	22	0.11945	0.0855																	10.4843	21.5733	1.65304	0.428297	12.459	8.05	17.0615	0.122537	0.0941904
	44.6636	2.56702	4.95548	8.89644	234.2	7.3	2	12	22	0.10927	0.0787																	11.798	18.7048	1.13469	2.61397	13.025	8.05	15.6506	0.136179	0.111873
	46.2758	5.37346	2.14904	7.34394	234.2	7.3	2	12	22	0.10689	0.0855																	10.747	16.9508	1.13469	0.514223	15.913	8.05	15.2301	0.144742	0.117227
	47.8283	5.37346	2.14904	9.31442	234.2	7.3	2	12	22	0.11028	0.07429																	13.8835	15.3772	1.65304	1.48257	15.0831	8.05	16.0847	0.15709	0.133617
	38.6925	4.17923	4.17923	6.14971	234.2	7.3	2	12	22	0.11266	0.08329																	14.5404	17.2295	1.65304	1.77962	18.0704	8.05	14.796	0.174477	0.152549
	43.8874	3.34327	2.14904	8.53817	234.2	7.3	2	12	22	0.10808	0.06512																	15.7227	17.8688	1.65304	1.69422	18.5499	8.05	14.5789	0.180113	0.150221
	47.0521	1.37279	2.985	5.37346	234.2	7.3	2	12	22	0.09908	0.08329																	15.0658	16.9508	2.72961	2.03663	15.8172	8.05	14.9045	0.168009	0.144536
	41.0809	1.37279	4.5375	4.5375	234.2	7.3	2	12	22	0.09348	0.08091																	14.409	15.9346	0.85558	1.03756	17.5079	8.05	15.4472	0.169004	0.141489
	42.6932	2.56702	2.985	6.92596	234.2	7.3	2	12	22	0.10808	0.08091																	14.2776	15.9346	2.72961	5.47101	13.6965	8.05	13.8192	0.158196	0.1371
	42.6932	1.37279	2.985	6.92596	234.2	7.3	2	12	22	0.09789	0.07429																	12.3071	17.4098	1.37393	0.68046	14.3252	8.05	12.7339	0.144227	0.123131
	41.9169	2.14904	2.985	5.73173	234.2	7.3	2	12	22	0.09348	0.0787																	11.9294	15.5576	1.37393	3.23797	13.2127	8.05	13.4936	0.14439	0.120085
	45.8579	1.79077	3.34327	5.73173	234.2	7.3	2	12	22	0.09789	0.0855																	13.2267	16.0329	0.85558	0.145063	17.7436	8.05	13.2766	0.161333	0.138692
	41.4989	0.95481	3.34327	6.14971	234.2	7.3	2	12	22	0.10247	0.0787																	13.7521	19.5407	0.57647	1.54937	17.2752	8.05	13.4936	0.163784	0.141856
	37.14	0.59654	2.14904	5.37346	234.2	7.3	2	12	22	0.09908	0.07531																	13.2267	19.1637	1.13469	1.77525	16.2284	8.05	13.4936	0.157207	0.140154
	44.3054	0.59654	2.14904	2.56702	234.2	7.3	2	12	22	0.09687	0.0641																	12.7012	19.0818	1.37393	1.23389	16.2678	8.05	13.2766	0.153283	0.13302
	42.6932	2.14904	4.17923	4.17923	234.2	7.3	2	12	22	0.07989	0.07089																	11.798	18.2458	1.13469	3.38961	13.169	8.05	11.9742	0.141925	0.11762
	47.8283	2.14904	4.17923	2.985	234.2	7.3	2	12	22	0.08889	0.06852																	12.5698	17.4098	0.85558	1.29347	15.807	8.05	12.7339	0.143538	0.125653
	35.5278	2.985	4.17923	3.34327	234.2	7.3	2	12	22	0.09908	0.06852																Ma et al, 2024	17.3241	0.23227	10.0437	2.34617	5.85211	12	25	0.0492495	0.0127656
	37.4982	8.12019	2.14904	6.92596	234.2	7.3	2	12	22	0.10689	0.0877																	18.1865	0.23227	10.1214	2.23308	5.85211	12	25	0.0539146	0.0175014
	40.7227	8.53817	1.79077	5.73173	234.2	7.3	2	12	25	0.08091	0.06291																	17.9603	0.23227	8.46035	2.38858	5.78142	12	25	0.0493908	0.0161301
	39.1105	9.31442	2.14904	5.73173	234.2	7.3	2	12	25	0.0911	0.05493																	16.5325	0.23227	10.7576	2.0493	5.73901	12	25	0.051582	0.0144902
	41.9169	10.5086	3.34327	4.5375	234.2	7.3	2	12	25	0.08091	0.06291																	16.5325	0.23227	5.62592	2.08464	5.62592	12	25	0.0472138	0.0205408
	39.8867	11.7029	2.56702	3.76125	234.2	7.3	2	12	25	0.09568	0.06071																	16.9849	0.42321	5.97227	1.13747	3.51953	12	25	0.048783	0.0275244
	39.5284	10.5086	2.14904	3.34327	234.2	7.3	2	12	25	0.09229	0.05493																	16.377	0.42321	8.04332	0.91129	3.51953	12	25	0.0518648	0.0269165
	39.5284	6.92596	2.14904	2.14904	234.2	7.3	2	12	25	0.08889	0.05731																	16.3063	0.30262	5.97227	2.0493	2.76321	12	25	0.0501543	0.0285847
	36.722	7.34394	1.79077	0.95481	234.2	7.3	2	12	25	0.08668	0.0675																	16.4901	0.17197	8.57345	1.40607	1.82311	12	25	0.0514972	0.027892
	40.7227	8.12019	2.985	1.79077	234.2	7.3	2	12	25	0.08668	0.07089																	18.1158	0.30262	11.3231	1.10213	2.68546	12	25	0.0506773	0.020456
	44.3054	7.76192	2.985	1.79077	234.2	7.3	2	12	25	0.08431	0.07989																	16.2639	0.30262	7.85247	1.25057	1.7807	12	25	0.0509742	0.0292067
	40.3047	6.14971	2.14904	1.79077	234.2	7.3	2	12	25	0.09449	0.07191																	16.7163	0.30262	8.60879	0.53666	1.10213	12	25	0.0520203	0.0315251
	37.14	4.17923	2.985	4.17923	234.2	7.3	2	12	25	0.09568	0.0787																	16.4901	0.23227	6.00761	0.34581	2.50168	12	25	0.0470441	0.0293339
	39.1105	3.34327	2.14904	1.79077	234.2	7.3	2	12	25	0.0855	0.0675																	16.4901	0.17197	8.26951	0.27513	1.06679	12	25	0.051271	0.0320482
	36.722	5.73173	2.985	2.14904	234.2	7.3	2	12	25	0.09449	0.0675																	16.4547	0.11168	9.06117	0.27513	0.98904	12	25	0.0503663	0.0297156
	33.1393	2.985	2.985	4.5375	234.2	7.3	2	12	25	0.07752	0.06852																	16.4901	0.48351	9.13892	0.16203	0.9537	12	25	0.0505925	0.0300832
	40.3047	2.56702	2.985	2.985	234.2	7.3	2	12	25	0.07089	0.06291																	16.4547	0.30262	7.1739	0.16203	0.98904	12	25	0.0539288	0.0372788
	37.9162	0.95481	3.34327	2.56702	234.2	7.3	2	12	25	0.0911	0.05833																	15.6984	0.30262	6.15605	0.16203	5.81677	12	25	0.0532361	0.0289664
	41.9169	0.59654	3.34327	2.14904	234.2	7.3	2	12	25	0.08668	0.07531																	16.1154	0.30262	8.68654	0.16203	0.72751	12	25	0.0484013	0.0292491
	40.7227	2.14904	1.79077	3.34327	234.2	7.3	2	12	25	0.09008	0.05731																	17.3595	0.23227	10.1568	0.16203	0.72751	12	25	0.0492353	0.0271427
	39.1105	0.95481	1.79077	2.985	234.2	7.3	2	12	25	0.08329	0.07191																	17.0202	0.17197	4.53738	0.16203	3.13784	12	25	0.0500694	0.0343949
	39.5284	3.76125	2.56702	2.14904	234.2	7.3	2	12	25	0.08329	0.07429																	15.967	0.17197	7.51319	0.16203	0.79819	12	25	0.0492353	0.0322885
	36.722	3.76125	4.5375	4.17923	234.2	7.3	2	12	25	0.09348	0.06852																	15.8893	0.17197	7.36475	0.11962	0.6851	12	25	0.0499139	0.033575
	36.722	1.37279	2.985	5.37346	234.2	7.3	2	12	25	0.08668	0.06512																	15.8539	0.23227	7.32941	0.16203	0.6851	12	25	0.0484861	0.032133
	44.6636	0.95481	2.14904	3.76125	234.2	7.3	2	12	25	0.09229	0.07531																	15.9246	0.30262	7.32941	0.16203	0.572	12	25	0.047652	0.0315251
	38.3342	0.59654	1.79077	4.95548	234.2	7.3	2	12	25	0.09008	0.06852																	15.0976	0.30262	7.32941	0.08428	1.85845	12	25	0.0461394	0.0275951
	42.2752	0.95481	3.76125	5.73173	234.2	7.3	2	12	25	0.0855	0.0787																	7.51319	0.30262	3.21559	0.31047	4.45963	13.5	25	0.029741	0.0155442
	39.1105	1.37279	4.17923	7.34394	234.2	7.3	2	12	25	0.09449	0.07191																	7.47784	0.30262	2.27549	0.23272	4.98976	13.5	25	0.0280697	0.01474
	30.7508	0.95481	3.34327	6.14971	234.2	7.3	2	10	27	0.10129	0.07191																	8.19175	0.30262	1.40607	0.16203	3.89416	13.5	25	0.0292761	0.0195654
	44.6636	0.95481	2.56702	4.17923	234.2	7.3	2	10	27	0.11147	0.09789																	7.70403	0.23227	1.06679	0.16203	3.85881	13.5	25	0.0272026	0.018158
	41.9169	0.95481	1.37279	4.17923	234.2	7.3	2	10	27	0.09229	0.10689																	7.70403	0.05138	0.9537	0.16203	3.78106	13.5	25	0.0298792	0.0211738
	40.3047	2.56702	2.56702	3.34327	234.2	7.3	2	10	27	0.12625	0.10366																	7.1739	0.23227	1.02438	0.16203	3.78106	13.5	25	0.0290122	0.0201811
	41.9169	1.79077	2.985	2.14904	234.2	7.3	2	10	27	0.12166	0.09687																	7.70403	0.23227	2.27549	0.04894	4.38188	13.5	25	0.030696	0.0187737
	43.8874	4.17923	2.56702	3.34327	234.2	7.3	2	10	27	0.12047	0.0877																	7.66869	0.11168	2.23308	0.02881	3.74572	13.5	25	0.0287483	0.0180681
	39.1105	8.12019	2.56702	1.79077	234.2	7.3	2	10	27	0.11945	0.09687																	7.51319	0.23227	4.085	0.04894	4.76357	13.5	25	0.0281451	0.0123273
	36.722	0.95481	1.37279	2.56702	234.2	7.3	2	10	27	0.11487	0.10247																	8.30485	0.05138	3.97191	0.08428	4.76357	13.5	25	0.0296153	0.0139358
	31.5868	0.95481	1.37279	5.73173	234.2	7.3	2	10	27	0.10366	0.0821																	6.53774	0.23227	0.64975	0.19738	4.76357	13.5	25	0.0278058	0.0178313
	36.722	1.37279	3.34327	3.76125	234.2	7.3	2	10	27	0.08889	0.0675																	7.85247	0.30262	0.64975	0.16203	4.65048	13.5	25	0.0281326	0.0184219
	38.6925	1.79077	2.14904	4.17923	234.2	7.3	2	10	27	0.09568	0.07531																	8.30485	0.30262	0.98904	0.08428	3.55487	13.5	25	0.0309474	0.0227195
	37.14	2.14904	3.76125	4.17923	234.2	7.3	2	10	27	0.10808	0.0765																	7.78179	0.23227	1.63226	0.08428	4.49497	13.5	25	0.0298164	0.0187737
	37.9162	1.37279	1.79077	5.37346	234.2	7.3	2	10	27	0.09789	0.0787																	7.32941	0.42321	1.40607	0.08428	4.65048	13.5	25	0.0288111	0.0178941
	37.14	1.79077	3.34327	3.76125	234.2	7.3	2	10	27	0.10808	0.08668																	7.32941	0.42321	0.64975	0.08428	4.91201	13.5	25	0.0292886	0.0192512
	25.6157	1.79077	1.79077	2.14904	234.2	7.3	2	10	27	0.11028	0.0787																	7.70403	0.36292	1.89379	0.08428	4.23344	13.5	25	0.0297536	0.0187109
	35.9457	0.95481	2.56702	2.14904	234.2	7.3	2	10	27	0.07531	0.08668																	8.41794	0.36292	1.85845	0.08428	5.06045	13.5	25	0.0308217	0.0183716
	18.4503	1.37279	1.79077	2.985	234.2	7.3	2	10	27	0.10468	0.09449																	8.75723	0.36292	1.58985	0.08428	5.85211	13.5	25	0.0310856	0.0177056
	29.5566	6.92596	0.23942	3.76125	234.2	7.3	2	10	27	0.08329	0.05391																	8.46035	0.30262	1.58985	0.11962	5.78142	13.5	25	0.0295525	0.0162354
	12.8971	4.5375	1.37279	3.76125	234.2	7.3	2	10	27	0.06631	0.0877																	8.26951	0.30262	1.44142	0.11962	4.49497	13.5	25	0.0280697	0.0173035
	29.1984	0.95481	2.56702	3.76125	234.2	7.3	2	10	27	0.03354	0.07089																	8.26951	0.30262	1.47676	0.08428	5.85211	13.5	25	0.0290122	0.0158333
	33.5573	10.5086	2.56702	2.14904	234.2	7.3	2	10	27	0.13185	0.05493																	8.04332	0.30262	1.66761	0.04894	5.89452	13.5	25	0.0280195	0.0144887
	34.3335	2.14904	1.79077	1.79077	234.2	7.3	2	10	27	0.10129	0.02794																	8.4957	0.23227	1.7807	0.04894	5.59058	13.5	25	0.0289494	0.0157579
	14.8676	11.7029	0.95481	4.5375	234.2	7.3	2	8	27	0.11147	0.09687																	8.15641	0.30262	1.82311	0.08428	6.12071	13.5	25	0.0272152	0.012943
	33.5573	11.7029	0.59654	2.985	234.2	7.3	2	8	27	0.12726	0.06291																	8.34726	0.23227	1.97155	0.08428	6.00761	13.5	25	0.0280823	0.0137473
	34.7515	2.14904	2.14904	1.79077	234.2	7.3	2	8	27	0.12845	0.09348																	7.89488	0.30262	2.19774	0.08428	5.97227	13	25	0.02881	0.0135714
	33.9753	13.3151	2.14904	1.79077	234.2	7.3	2	8	27	0.05493	0.0855																	7.70403	0.55386	2.45927	0.08428	5.92986	13	25	0.0281184	0.0124752
	35.9457	2.14904	1.37279	1.79077	234.2	7.3	2	8	27	0.12387	0.04152																	7.62628	0.80509	4.00725	0.34581	6.26914	13	25	0.0274138	0.00780354
	34.7515	10.9266	0.95481	2.14904	234.2	7.3	2	8	27	0.11708	0.08091																	7.89488	0.80509	4.65048	0.27513	4.65048	13	25	0.0332729	0.015594
	34.7515	4.5375	1.37279	1.79077	234.2	7.3	2	8	27	0.12964	0.06852																	8.19175	0.30262	4.76357	0.27513	4.72116	13	25	0.0328423	0.0148241
	28.0041	4.95548	1.37279	2.56702	234.2	7.3	2	8	27	0.11606	0.07989																	8.57345	0.55386	3.06715	0.27513	4.72116	13	25	0.0331946	0.0183083
	30.7508	1.79077	0.95481	4.5375	234.2	7.3	2	8	27	0.12964	0.09789																	8.30485	0.80509	2.61477	0.27513	4.42429	13	25	0.0315243	0.0180212
	19.6445	2.14904	2.56702	4.5375	234.2	7.3	2	8	27	0.10689	0.10247																	8.60879	0.61415	3.32868	0.23272	4.42429	13	25	0.0317984	0.0170555
	36.3637	1.37279	1.79077	3.34327	234.2	7.3	2	8	27	0.12285	0.06512																	9.51355	0.80509	2.91165	0.23272	4.42429	13	25	0.0355696	0.0215967
	31.9451	0.95481	0.95481	2.985	234.2	7.3	2	8	27	0.11266	0.09789																	7.89488	0.30262	3.51953	0.19738	4.34654	13	25	0.0321507	0.0172643
	33.1393	0.95481	0.95481	5.37346	234.2	7.3	2	8	27	0.12845	0.08668																	10.0013	0.30262	4.23344	0.31047	6.49533	13	25	0.0358437	0.0154635
	35.1695	2.14904	1.79077	4.17923	234.2	7.3	2	8	27	0.10247	0.08431																	10.9484	0.23227	6.68618	0.31047	7.13856	13	25	0.0371747	0.0110789
	29.9746	2.14904	1.79077	3.34327	234.2	7.3	2	8	27	0.11147	0.0787																	10.1568	0.23227	2.34617	0.23272	6.19846	13	25	0.0355566	0.0193522
	32.781	1.37279	0.95481	2.985	234.2	7.3	2	8	27	0.12166	0.09008																	10.6869	0.23227	0.8406	0.27513	3.40644	13	25	0.0366919	0.0283432
	36.722	2.14904	0.95481	2.56702	234.2	7.3	2	8	27	0.12845	0.10366																	9.77508	0.23227	1.47676	0.27513	3.44178	13	25	0.0346431	0.0250548
	33.1393	1.79077	0.59654	4.17923	234.2	7.3	2	8	27	0.12047	0.07191																	10.5738	0.42321	2.53702	0.16203	3.44178	13	25	0.0359872	0.0246503
	33.1393	4.17923	1.79077	4.17923	234.2	7.3	2	8	27	0.12166	0.09449																	9.3227	0.42321	1.29298	0.16203	3.10249	13	25	0.0334687	0.0250548
	37.9162	1.37279	1.79077	3.76125	234.2	7.3	2	8	27	0.10587	0.09908																	9.3227	0.36292	1.74536	0.16203	2.76321	13	25	0.0336122	0.0249896
	40.3047	4.5375	0.95481	2.985	234.2	7.3	2	8	27	0.09568	0.07989																	9.47821	0.36292	2.19774	0.16203	2.76321	13	25	0.0336253	0.0241675
	35.9457	4.5375	0.95481	2.985	234.2	7.3	2	8	27	0.12387	0.10129																	9.93058	0.36292	1.85845	0.16203	2.72787	13	25	0.0342516	0.0254855
	29.9746	4.95548	0.95481	2.985	234.2	7.3	2	8	27	0.13185	0.07191																	10.079	0.30262	2.16239	0.16203	2.76321	13	25	0.0345909	0.0251984
	35.1695	2.985	0.95481	4.5375	234.2	7.3	2	8	27	0.11708	0.09568																Cao et al, 2016	45.1456	28.3428	29.6444	24.4916	6.33636	6	28.7078	0.27013	0.12689
	29.5566	3.34327	0.95481	4.17923	234.2	7.3	2	8	27	0.11147	0.08889																	38.5494	33.1753	29.6444	30.0324	6.33636	6	28.5103	0.27013	0.10833
	36.722	2.985	2.56702	1.79077	234.2	7.3	2	8	27	0.11487	0.09908																	45.1456	33.1753	27.3357	30.0324	7.18996	6	28.1746	0.27013	0.07385
	33.1393	1.79077	0.59654	2.14904	234.2	7.3	2	8	26	0.12726	0.10468																	38.5494	31.9282	27.3357	37.9479	7.98258	6	28.563	0.27013	0.07385
	33.9753	3.76125	2.14904	0.59654	234.2	7.3	2	8	26	0.12047	0.10247																	38.5494	33.1753	25.027	46.2593	9.26297	6	28.3194	0.25156	0.07385
	30.3926	5.73173	0.95481	3.76125	234.2	7.3	2	8	26	0.11487	0.0911																	33.932	33.1753	25.027	46.2593	9.26297	6	27.9837	0.25156	0.07385
	22.4509	2.985	1.37279	2.985	234.2	7.3	2	8	26	0.13626	0.09568																	38.5494	30.6811	29.6444	51.4043	10.4824	6	28.2207	0.25156	0.07385
	30.7508	4.5375	1.37279	3.34327	234.2	7.3	2	8	26	0.10689	0.0855																	31.6233	30.6811	22.7183	46.2593	10.4824	6	28.0759	0.25156	0.07385
	35.9457	2.56702	0.95481	3.34327	234.2	7.3	2	8	26	0.11945	0.10689																	31.6233	33.1753	22.7183	46.2593	12.5554	6	28.4182	0.25156	0.07385
	32.3631	2.14904	0.95481	5.37346	234.2	7.3	2	8	26	0.13185	0.08668																	31.6233	33.1753	25.027	46.2593	12.1286	6	27.9311	0.25156	0.07385
	37.14	2.14904	1.79077	4.17923	234.2	7.3	2	8	26	0.12726	0.10587																	38.5494	34.2665	22.7183	37.9479	12.1286	6	30.5445	0.21708	0.07385
	35.1695	0.59654	0.59654	2.14904	234.2	7.3	2	8	26	0.13406	0.10587																	31.6233	34.2665	16.1221	43.4888	12.1286	6	30.2087	0.21708	0.07385
	36.722	0.95481	0.17856	3.76125	234.2	7.3	2	8	26	0.12047	0.10587																	31.6233	34.2665	16.1221	37.9479	12.5554	6	29.5307	0.21708	0.08976
	31.1688	1.37279	0.59654	3.34327	234.2	7.3	2	8	26	0.14085	0.09687																	38.5494	29.5899	20.4096	37.9479	11.7628	6	29.1423	0.25156	0.08976
																												31.6233	33.1753	22.7183	32.8029	12.1286	6	28.4643	0.25156	0.08976
																												31.6233	34.2665	13.8134	32.8029	12.5554	6	30.5445	0.21708	0.12689
																												31.6233	34.2665	13.8134	32.8029	12.9822	6	29.7743	0.21708	0.12689
																												31.6233	31.9282	13.8134	32.8029	14.2016	6	29.1423	0.21708	0.14546
																												31.6233	29.5899	20.4096	32.8029	15.482	6	29.2871	0.23565	0.17994
																												33.932	34.2665	13.8134	30.0324	13.409	6	28.9975	0.21708	0.14546
																												31.6233	24.7573	13.8134	30.0324	16.7014	6	28.9514	0.21708	0.17994
																												31.6233	29.5899	13.8134	30.0324	16.7014	6	28.4643	0.21708	0.23565
																												31.6233	27.2515	7.21709	30.0324	18.3476	6	28.6618	0.21708	0.17994
																												33.932	27.2515	7.21709	24.4916	17.9208	6	28.4643	0.23565	0.23565
																												31.6233	26.0044	9.19598	24.4916	18.7744	6	27.9311	0.19851	0.25156
																												31.6233	26.0044	9.19598	27.262	17.9208	6	28.0759	0.32583	0.27013
																												31.6233	24.7573	13.8134	22.1169	17.9208	6	28.8066	0.32583	0.32583
																												31.6233	24.7573	13.8134	19.3465	19.628	6	28.3655	0.27013	0.32583
																												49.763	22.419	11.5047	22.1169	20.4206	6	28.8066	0.43193	0.36031
																												45.1456	33.1753	11.5047	24.4916	20.8474	6	28.8066	0.41601	0.36031
																												31.6233	34.2665	20.4096	24.4916	22.4937	6	26.0484	0.39745	0.36031
																												49.763	40.1903	13.8134	32.8029	22.4937	6	29.2871	0.39745	0.36031
																												49.763	45.0229	18.4307	19.3465	22.0669	6	28.9514	0.48763	0.30726
																												49.763	49.8554	13.8134	19.3465	24.5667	6	30.9789	0.52211	0.39745
																												56.3593	54.5321	13.8134	30.0324	22.0669	6	29.6755	0.52211	0.4505
																												56.3593	54.5321	13.8134	40.7184	22.9205	6	29.0436	0.52211	0.48763
																												56.3593	56.8705	25.027	30.0324	24.5667	6	28.7539	0.52211	0.5062
																												56.3593	61.703	29.6444	37.9479	24.5667	6	28.1746	0.6123	0.57781
																												52.0717	54.5321	29.6444	32.8029	24.5667	6	26.8712	0.6123	0.81123
																												49.763	72.4594	27.3357	22.1169	24.5667	6	27.8389	0.63086	0.86428
																												52.0717	75.8889	25.027	19.3465	26.6397	6	29.5307	0.668	0.86428
																												45.1456	80.7215	22.7183	19.3465	36.1512	6	27.016	1.13483	0.90142
																												49.763	79.4744	20.4096	40.7184	36.1512	6	28.8066	1.13483	0.97303
																												58.668	88.9836	16.1221	46.2593	36.1512	6	28.7078	1.1534	1.06322
																												128.259	140.271	13.8134	59.7156	37.4315	6	27.1082	1.2091	1.06322
																												128.259	162.875	16.1221	64.8607	37.8583	6	28.0298	1.33377	1.11892
																												83.404	169.89	11.5047	49.0297	37.8583	6	27.8389	1.3152	1.11892
																												130.238	177.061	20.4096	49.0297	37.8583	6	28.0759	1.33377	1.17197
																												134.855	180.646	22.7183	59.7156	39.0778	6	26.338	1.33377	1.17197
																												134.855	180.646	22.7183	46.2593	39.0778	6	27.2069	1.33377	1.2091
																												137.164	178.308	31.6233	46.2593	68.4657	6	26.7264	1.42395	1.80325
																												137.164	178.308	33.932	37.9479	39.5046	6	26.5289	2.43454	1.94649
																												137.164	331.703	54.0506	35.5733	39.5046	6	26.2853	2.41597	1.94649
																												148.377	342.459	47.4543	35.5733	66.8195	6	26.0484	2.52473	1.96506
																												161.9	347.292	36.2407	35.5733	64.7465	6	25.7587	2.50616	1.96506
																												139.472	360.386	29.6444	32.8029	63.1003	6	25.5151	2.55921	2.03667
																												255.896	355.554	25.027	30.0324	63.1003	6	25.4164	2.59634	2.05524
																												264.801	367.401	29.6444	30.0324	68.0999	6	25.2716	2.68653	2.08972
																												271.398	349.63	18.4307	22.1169	68.8925	6	25.1728	2.61491	2.10829
																												271.398	344.798	18.4307	19.3465	65.1733	6	23.9682	2.34436	2.14542
																												282.611	336.535	16.1221	16.576	64.3197	6	22.3685	2.59634	2.14542
																												282.611	319.855	16.1221	67.6312	67.2463	6	24.1591	2.59634	2.16399
																												233.469	350.877	25.027	51.4043	68.8925	6	22.7109	2.52473	2.19847
																												240.065	366.31	25.027	56.9452	65.6001	6	22.1316	2.68653	2.19847
																												282.611	361.478	29.6444	73.172	65.6001	6	21.5457	2.55921	2.19847
																												251.279	368.649	36.2407	70.4016	70.5387	6	22.0328	2.68653	2.17991
																												264.801	368.649	22.7183	81.0875	66.0269	6	22.6582	2.77671	2.25417
																												287.229	369.896	69.8817	75.9425	68.8925	6	22.1776	2.77671	2.25417
																												253.588	373.481	63.2854	64.8607	70.1729	6	23.0992	3.15336	2.28866
																												287.229	432.875	63.2854	67.6312	70.9655	6	23.0992	3.13745	2.32579
																												298.442	426.951	56.3593	78.3171	72.2459	6	21.256	3.10031	2.37884
																												334.392	426.951	56.3593	83.858	68.4657	6	21.21	3.13745	2.37884
																												298.442	415.104	63.2854	94.5439	64.7465	6	21.4009	3.13745	2.37884
																												332.083	432.875	56.3593	19.3465	63.9539	6	21.21	3.13745	2.34436
																												329.775	444.878	56.3593	19.3465	70.9655	6	21.4996	3.13745	2.41597
																												323.178	437.707	52.0717	19.3465	69.7461	6	21.6444	3.20906	2.41597
																												327.466	450.802	54.0506	16.576	65.1733	6	21.1639	3.20906	2.41597
																												327.466	436.46	56.3593	16.576	70.9655	6	21.9341	3.1905	2.41597
																												327.466	448.308	56.3593	11.0352	70.9655	6	21.8419	3.1905	2.52473
																												332.083	435.213	67.573	11.0352	63.1003	6	21.6905	3.29925	2.50616
																												267.11	459.064	56.3593	19.3465	68.8925	6	19.7091	3.20906	2.46902
																												332.083	461.403	63.2854	27.262	60.6005	6	19.5182	3.22763	2.46902
																												248.97	376.911	22.7183	40.7184	60.6005	6	20.9203	3.22763	2.34436
																												273.706	372.234	18.4307	37.9479	57.7349	6	21.3087	3.29925	2.32579
																												273.706	378.158	18.4307	30.0324	59.3811	6	19.9066	3.22763	2.25417
																												248.97	375.819	18.4307	30.0324	59.3811	6	19.5182	2.68653	2.37884
																												282.611	373.481	18.4307	30.0324	58.9543	6	18.8401	2.63082	2.30722
																												282.611	373.481	18.4307	24.4916	57.3081	6	19.4655	2.64939	2.37884
																												269.419	373.481	18.4307	24.4916	60.1737	6	21.5457	2.55921	2.36027
																												273.706	373.481	16.1221	24.4916	60.1737	6	17.7737	2.57778	2.23561
																												284.92	373.481	16.1221	16.576	61.8809	6	19.8539	2.68653	2.46902
																												284.92	373.481	18.4307	19.3465	58.5275	6	19.7617	2.68653	2.41597
																												269.419	373.481	13.8134	30.0324	56.8813	5.5	19.4655	2.72101	2.36027
																												258.205	370.987	18.4307	32.8029	54.8083	5.5	18.0173	2.55921	2.36027
																												287.229	374.572	13.8134	37.9479	63.9539	5.5	17.9185	2.68653	2.59634
																												269.419	368.649	16.1221	37.9479	60.6005	5.5	17.0496	2.91994	2.59634
																												287.229	373.481	13.8134	30.0324	59.3811	5.5	18.6953	2.93851	2.66796
																												287.229	361.478	11.5047	37.9479	58.9543	5.5	18.2608	3.10031	2.68653
																												284.92	360.386	11.5047	19.3465	56.8813	5.5	17.1483	2.95708	2.70244
																												269.419	380.496	13.8134	40.7184	61.0273	5.5	19.1759	3.08174	2.63082
																												278.324	378.158	20.4096	30.0324	60.6005	5.5	19.3733	2.95708	2.64939
																												282.611	372.234	27.3357	32.8029	66.0269	5.5	18.4057	2.95708	2.61491
																												298.442	385.329	22.7183	46.2593	63.1003	5.5	18.8862	2.95708	2.59634
																												269.419	365.063	22.7183	46.2593	56.4545	5.5	17.7737	2.95708	2.59634
																												267.11	381.743	22.7183	46.2593	61.8809	5.5	18.5505	3.28068	2.79263
																												253.588	367.401	33.932	40.7184	64.3197	5	17.0496	3.11888	2.79263
																												291.846	374.572	29.6444	19.3465	64.7465	5	15.0155	3.1905	2.77671
																												280.632	381.743	20.4096	24.4916	57.3081	5	18.4057	3.29925	2.73958
																												289.537	382.99	25.027	22.1169	60.1737	5	18.2608	3.13745	2.55921
																												262.493	374.572	16.1221	30.0324	59.8079	5	15.0155	3.15336	2.46902
																												284.92	373.481	22.7183	24.4916	63.9539	5	19.2285	3.15336	2.70244
																												284.92	366.31	22.7183	22.1169	57.3081	5	17.2932	3.04726	2.61491
																												278.324	373.481	22.7183	24.4916	64.3197	5	18.0634	2.99156	2.66796
																												280.632	362.725	16.1221	22.1169	56.8813	5	17.0957	2.99156	2.68653
																												287.229	367.401	20.4096	19.3465	63.5271	5	16.3716	2.99156	2.73958
																												273.706	372.234	20.4096	24.4916	58.5275	5	17.3392	3.33373	2.77671
																												298.442	372.234	29.6444	43.4888	61.4541	5	16.6151	2.99156	2.88281
																												273.706	374.572	40.8581	24.4916	58.5275	5	17.6816	3.28068	2.88281
																												280.632	380.496	33.932	24.4916	61.4541	5	18.2082	3.24355	2.81119
																												282.611	374.572	25.027	32.8029	57.7349	5	17.0496	3.15336	2.77671
																												280.632	374.572	33.932	22.1169	59.8079	5	17.1483	3.15336	2.77671
																												282.611	367.401	40.8581	35.5733	56.4545	5	17.5828	3.28068	2.77671
																												273.706	373.481	36.2407	30.0324	61.8809	5	18.2082	3.1905	2.77671
																												284.92	363.972	27.3357	22.1169	57.7349	5	17.5828	3.15336	2.77671
																												291.846	368.649	25.027	24.4916	59.3811	5	17.0957	3.15336	2.82976
																												269.419	362.725	25.027	51.4043	60.6005	5	16.2794	3.15336	2.82976
																												262.493	362.725	22.7183	32.8029	61.0273	5	15.7462	3.15336	2.84833
																												262.493	357.892	11.5047	46.2593	58.1617	5	18.1621	3.22763	2.84833
																												282.611	357.892	11.5047	24.4916	63.1003	5	17.5367	3.22763	2.84833
																												255.896	366.31	11.5047	51.4043	61.0273	5	15.8384	3.22763	2.84833
																												273.706	361.478	11.5047	32.8029	63.1003	5	16.4703	3.17193	2.84833
																												267.11	365.063	13.8134	108	63.1003	5	17.9185	3.3523	2.73958
																												287.229	374.572	13.8134	124.227	62.2467	5	14.9694	3.49553	2.73958
																												269.419	366.31	20.4096	49.0297	61.8809	5	16.9508	3.46105	2.91994
																												276.015	379.405	18.4307	46.2593	63.1003	5	15.8384	3.46105	2.91994
																												271.398	370.987	20.4096	49.0297	61.8809	4.75	17.1944	3.28068	2.39741
																												280.632	375.819	20.4096	46.2593	59.3811	4.75	14.7258	3.28068	2.91994
																												269.419	386.576	18.4307	86.6284	54.0156	4.75	15.8384	3.24355	2.91994
																												280.632	386.576	18.4307	49.0297	62.6735	4.75	14.4889	3.1905	2.91994
																												267.11	363.972	103.523	64.8607	65.1733	4.75	15.0682	3.33373	2.39741
																												264.801	393.591	31.6233	78.3171	61.8809	4.75	13.0867	3.38943	2.48759
																												219.947	379.405	40.8581	46.2593	58.9543	4.75	15.6014	3.38943	2.88281
																												271.398	391.252	33.932	75.9425	48.5892	4.75	13.9557	3.38943	2.55921
																												289.537	378.158	20.4096	46.2593	46.5162	4.75	14.7258	3.37086	2.48759
																												271.398	376.911	29.6444	81.0875	61.4541	4.75	13.5212	3.3523	2.68653
																												246.991	369.896	13.8134	32.8029	63.9539	4.75	14.1005	3.47961	2.55921
																												269.419	369.896	63.2854	19.3465	57.7349	4.75	14.2914	3.33373	2.59634
																												269.419	374.572	58.668	73.172	67.2463	4.75	14.9233	3.33373	2.28866
																												242.374	387.667	38.5494	27.262	63.9539	4.75	14.9233	3.33373	2.68653
																												264.801	380.496	38.5494	43.4888	61.0273	4.75	15.6014	3.28068	2.68653
																												267.11	380.496	47.4543	73.172	61.0273	4.75	15.0155	3.28068	2.23561
																												251.279	367.401	56.3593	62.4861	61.0273	4.75	14.4889	3.29925	2.68653
																												287.229	372.234	52.0717	51.4043	62.6735	4.75	14.9233	3.29925	2.91994
																												276.015	360.386	47.4543	37.9479	64.3197	4.75	15.3117	3.31516	2.86689
																												282.611	348.383	38.5494	56.9452	51.5158	4.75	14.5349	3.1905	2.55921
																												273.706	276.986	42.837	46.2593	49.016	4.75	15.6014	3.24355	2.86689
																												271.398	278.233	16.1221	70.4016	64.7465	4.75	14.7258	3.42391	2.75814
																												264.801	287.742	25.027	37.9479	46.0894	4.75	15.1669	3.31516	2.64939
																												298.442	357.892	11.5047	56.9452	48.1624	4.75	14.9694	3.31516	2.79263
																												273.706	363.972	45.1456	37.9479	64.3197	4.75	14.6798	3.31516	2.63082
																												287.229	368.649	11.5047	30.0324	62.6735	4.75	14.5349	3.42391	2.52473
																												273.706	382.99	40.8581	30.0324	61.8809	4.75	14.9694	3.17193	2.64939
																												273.706	365.063	20.4096	35.5733	61.0273	4.75	14.7785	3.40535	2.63082
																												258.205	365.063	18.4307	35.5733	60.1737	4.75	13.9557	3.49553	2.68653
																												291.846	370.987	45.1456	56.9452	44.87	4.75	14.5349	3.64142	2.88281
																												289.537	385.329	22.7183	37.9479	42.3702	4.75	14.3901	3.5141	2.97299
																												267.11	375.819	40.8581	16.576	58.9543	4.75	13.9557	3.5141	2.93851
																												269.419	372.234	36.2407	32.8029	42.0044	4.75	13.2776	3.44248	2.79263
																												271.398	363.972	36.2407	46.2593	46.5162	4.75	14.7785	3.64142	2.90138
																												287.229	372.234	36.2407	49.0297	64.7465	4.75	15.3578	3.38943	2.86689
																												280.632	360.386	42.837	54.1748	66.0269	4.75	14.1992	3.37086	3.04726
																												303.06	375.819	27.3357	37.9479	58.9543	4.75	14.9233	3.60428	3.0287
																												262.493	384.082	22.7183	32.8029	55.6618	4.75	13.666	3.5141	3.15336
																												262.493	374.572	36.2407	54.1748	55.6618	4.75	13.666	3.46105	3.10031
																												273.706	390.005	18.4307	54.1748	57.3081	4.75	13.5673	3.49553	3.22763
																												269.419	380.496	22.7183	54.1748	55.2351	4.5	15.1669	3.55123	3.26211
																												296.134	391.252	22.7183	46.2593	55.6618	4.5	14.8707	3.55123	2.91994
																												287.229	385.329	18.4307	16.576	57.7349	4.5	13.7121	3.60428	3.31516
																												262.493	380.496	18.4307	24.4916	54.3815	4.5	14.8246	3.60428	3.06318
																												293.825	390.005	22.7183	46.2593	54.3815	4.5	15.5487	3.60428	3.15336
																												253.588	387.667	22.7183	24.4916	56.4545	4.5	14.6337	3.58571	3.28068
																												273.706	386.576	16.1221	70.4016	54.8083	4.5	14.3901	3.46105	3.26211
																												253.588	386.576	27.3357	40.7184	56.4545	4.5	15.3578	3.42391	3.24355
																												271.398	386.576	13.8134	24.4916	56.4545	4.5	15.9832	3.65998	3.13745
																												269.419	381.743	16.1221	40.7184	54.8083	4.5	13.6133	3.53266	3.1905
																												269.419	376.911	16.1221	37.9479	56.4545	4.5	14.1992	3.60428	2.97299
																												246.991	372.234	16.1221	32.8029	56.4545	4.5	14.1992	3.53266	2.95708
																												262.493	368.649	18.4307	32.8029	56.4545	4.5	16.3255	3.5141	3.06318
																												251.279	368.649	16.1221	37.9479	42.0044	4.5	13.6133	3.5698	3.10031
																												262.493	369.896	16.1221	16.576	54.8083	4.5	15.1142	3.46105	3.01013
																												282.611	370.987	18.4307	22.1169	56.4545	4.5	12.8431	3.3523	2.86689
																												258.205	370.987	11.5047	30.0324	56.4545	4.5	15.6474	3.5141	3.04726
																												262.493	368.649	11.5047	30.0324	55.6618	4.5	15.6014	3.5141	3.15336
																												260.184	374.572	11.5047	8.66051	56.8813	4.5	14.1466	3.5141	3.04726
																												280.632	367.401	11.5047	24.4916	56.8813	4.5	15.1669	3.5141	3.1905
																												264.801	370.987	13.8134	22.1169	56.8813	4.5	14.581	3.5698	3.04726
																												264.801	368.649	11.5047	13.8056	55.6618	4.5	14.9233	3.64142	3.15336
																												280.632	370.987	13.8134	13.8056	56.8813	4.5	14.1992	3.5141	3.22763
																												269.419	370.987	11.5047	37.9479	58.5275	4.5	14.9233	3.49553	3.15336
																												271.398	366.31	7.21709	32.8029	58.9543	4.5	16.3716	3.49553	3.15336
																												269.419	369.896	7.21709	16.576	56.4545	4.5	14.9233	3.5698	3.22763
																												269.419	373.481	4.9084	19.3465	58.5275	4.5	13.7121	3.55123	3.15336
																											Song et al, 2017	181.421	199.619	42.1427	2.97075	14.4919	5.4	35	1.79649	1.427
																												179.885	193.851	37.0222	2.97075	19.3564	5.4	35	1.79649	1.427
																												179.885	201.899	33.9499	2.97075	27.2932	5.4	35	1.79649	1.427
																												176.556	198.412	27.2932	2.97075	35.4861	5.4	35	1.79649	1.427
																												173.484	196.131	20.8926	2.97075	35.4861	5.4	35	2.66187	1.49507
																												181.421	197.338	32.1577	22.4287	30.6216	5.4	35	2.66187	1.49507
																												179.885	193.851	48.5434	11.1636	30.6216	3.27	35	2.66187	1.67981
																												176.556	193.851	54.9441	16.0281	30.6216	3.27	35	2.72021	2.0493
																												176.556	199.619	29.0854	7.83525	30.6216	3.27	35	2.90496	2.29238
																												178.349	196.131	33.9499	11.1636	30.6216	3.27	35	2.78828	2.10764
																												184.749	200.826	50.0796	7.83525	30.6216	3.27	35	2.78828	2.10764
																												194.478	194.924	25.7571	2.97075	33.9499	3.27	35	2.78828	2.10764
																												197.807	194.924	27.2932	4.76293	33.9499	3.27	35	2.78828	2.47713
																												197.807	194.924	25.7571	4.76293	35.4861	3.27	35	3.03136	2.47713
																												197.807	201.899	25.7571	6.29909	35.4861	3.27	35	2.78828	2.41879
																												202.671	197.338	25.7571	7.83525	37.0222	3.27	35	2.78828	2.41879
																												209.072	196.131	32.1577	7.83525	37.0222	3.27	35	2.78828	2.41879
																												210.608	200.826	30.6216	12.6997	38.8144	3.27	35	2.97302	2.41879
																												217.265	206.594	27.2932	7.83525	43.6789	3.27	35	3.03136	2.47713
																												213.936	210.082	27.2932	12.6997	43.6789	3.27	35	3.27444	2.60353
																												215.472	220.679	27.2932	4.76293	45.2151	3.27	35	3.0897	2.60353
																												215.472	222.959	27.2932	12.6997	40.3506	3.27	35	3.27444	2.66187
																												215.472	222.959	27.2932	12.6997	40.3506	3.27	35	3.40085	2.72021
																												226.994	236.909	27.2932	11.1636	47.0072	3.27	35	3.45919	2.72021
																												217.265	235.836	27.2932	9.62743	50.0796	3.27	35	3.45919	2.72021
																												238.259	234.629	27.2932	6.29909	50.0796	3.27	35	3.712	2.90496
																												238.259	244.019	32.1577	11.1636	54.9441	3.27	35	3.45919	2.72021
																												226.994	240.531	32.1577	11.1636	63.1369	3.27	35	3.45919	2.72021
																												238.259	240.531	33.9499	11.1636	58.2724	3.27	35	3.45919	3.03136
																												243.123	236.909	33.9499	2.97075	48.5434	3.27	35	3.64393	3.0897
																												238.259	252.067	40.3506	2.97075	30.6216	3.27	35	3.712	3.0897
																												246.452	252.067	30.6216	29.0854	43.6789	3.27	35	3.82868	3.2161
																												257.717	267.359	32.1577	51.8717	50.0796	3.27	35	3.82868	3.27444
																												247.988	264.944	12.6997	38.8144	54.9441	3.27	35	3.82868	3.52725
																												257.717	264.944	17.5642	68.0014	47.0072	3.27	35	3.82868	3.64393
																												257.717	264.944	30.6216	72.8659	43.6789	3.27	35	3.89674	3.64393
																												257.717	273.127	14.4919	32.1577	43.6789	3.27	35	3.89674	3.64393
																												262.581	271.92	17.5642	61.6007	37.0222	3.27	35	3.82868	3.712
																												257.717	281.309	11.1636	51.8717	38.8144	3.27	35	4.13982	3.712
																												259.509	286.004	22.4287	27.2932	32.1577	3.27	35	4.13982	3.712
																												259.509	289.492	63.1369	47.0072	32.1577	3.27	35	4.7524	5.18995
																												259.509	284.797	48.5434	56.7362	32.1577	3.27	35	6.0456	4.63572
																												264.373	283.59	56.7362	38.8144	33.9499	2.25084	35	6.0456	4.7524
																												267.446	283.59	66.4652	43.6789	33.9499	2.25084	35	5.98726	4.8788
																												272.31	283.59	42.1427	38.8144	37.0222	2.25084	35	5.98726	4.32457
																												274.102	283.59	68.0014	40.3506	38.8144	2.25084	35	6.0456	4.93714
																												278.967	290.699	76.1942	48.5434	50.0796	2.25084	35	6.11367	4.32457
																												275.639	297.674	87.4594	59.8085	50.0796	2.25084	35	6.29841	4.93714
																												280.503	299.955	59.8085	33.9499	45.2151	2.25084	35	6.29841	4.45097
																												269.238	298.747	77.7304	33.9499	50.0796	2.25084	35	6.29841	4.93714
																												267.446	296.467	98.7245	7.83525	54.9441	2.25084	35	6.29841	4.56765
																												259.509	298.747	59.8085	16.0281	63.1369	2.25084	35	6.23035	4.56765
																												254.644	301.162	66.4652	19.3564	63.1369	2.25084	35	6.23035	4.8788
																												244.659	306.93	76.1942	20.8926	58.2724	2.25084	35	6.11367	4.93714
																												264.373	309.344	98.7245	19.3564	53.4079	2.25084	35	5.92892	4.19816
																												264.373	309.344	77.7304	16.0281	50.0796	2.25084	35	5.86086	4.56765
																												252.852	311.625	84.131	16.0281	50.0796	2.25084	35	5.86086	4.56765
																												265.91	303.442	76.1942	7.83525	48.5434	2.25084	35	5.86086	4.63572
																												257.717	303.442	66.4652	22.4287	47.0072	2.25084	35	5.86086	4.93714
																												265.91	299.955	53.4079	22.4287	47.0072	2.25084	35	5.86086	4.63572
																												262.581	298.747	59.8085	11.1636	42.1427	2.25084	35	5.86086	4.8788
																												262.581	297.674	66.4652	56.7362	40.3506	2.25084	35	5.98726	4.63572
																												265.91	301.162	59.8085	38.8144	45.2151	2.25084	35	6.11367	4.63572
																												267.446	284.797	58.2724	30.6216	43.6789	2.25084	35	6.11367	4.82046
																												275.639	284.797	56.7362	33.9499	45.2151	2.79276	35	6.17201	4.19816
																												267.446	288.285	72.8659	33.9499	50.0796	2.79276	35	4.7524	4.19816
																												267.446	297.674	68.0014	24.2209	53.4079	2.79276	35	4.7524	4.26623
																												256.181	297.674	58.2724	24.2209	53.4079	2.79276	35	4.7524	4.26623
																												265.91	297.674	43.6789	30.6216	53.4079	2.79276	35	4.82046	4.26623
																												265.91	299.955	33.9499	14.4919	53.4079	2.79276	35	4.93714	4.26623
																												265.91	299.955	27.2932	17.5642	58.2724	2.79276	35	4.93714	4.50931
																												265.91	303.442	27.2932	16.0281	59.8085	2.79276	35	5.18995	4.50931
																												265.91	305.857	32.1577	16.0281	56.7362	2.79276	35	5.06354	4.50931
																												270.774	306.93	47.0072	14.4919	56.7362	2.5	35	5.06354	4.63572
																												275.639	299.955	33.9499	14.4919	53.4079	2.5	35	5.55944	4.63572
																												275.639	290.699	33.9499	14.4919	54.9441	2.5	35	5.55944	4.63572
																												264.373	298.747	27.2932	35.4861	53.4079	2.5	35	5.43303	4.63572
																												272.31	302.369	27.2932	16.0281	47.0072	2.5	35	5.55944	4.63572
																												274.102	305.857	32.1577	32.1577	47.0072	2.5	35	5.55944	4.63572
																												262.581	311.625	35.4861	27.2932	48.5434	2.5	35	5.55944	4.63572
																												270.774	312.832	33.9499	37.0222	40.3506	2.5	35	5.55944	4.63572
																												270.774	316.32	27.2932	33.9499	48.5434	2.5	35	5.67612	4.82046
																												275.639	323.295	25.7571	24.2209	53.4079	2.5	35	5.67612	4.82046
																												265.91	323.295	22.4287	22.4287	59.8085	2.5	35	5.61778	5.24829
																												261.045	323.295	22.4287	17.5642	42.1427	2.5	35	5.55944	5.37469
																												254.644	315.112	27.2932	14.4919	43.6789	2.152	35	5.55944	4.7524
																												267.446	303.442	51.8717	32.1577	54.9441	2.152	35	6.29841	5.30663
																												262.581	309.344	45.2151	27.2932	50.0796	2.152	35	5.61778	5.18995
																												265.91	308.137	32.1577	9.62743	47.0072	2.152	35	6.0456	5.18995
																												272.31	289.492	56.7362	22.4287	38.8144	2.152	35	6.48315	5.06354
																												272.31	304.65	45.2151	9.62743	50.0796	2.152	35	6.48315	5.0052
																												267.446	306.93	33.9499	19.3564	43.6789	2.152	35	6.48315	4.63572
																												265.91	308.137	27.2932	9.62743	48.5434	1.669	35	6.41509	5.12188
																												252.852	288.285	20.8926	35.4861	50.0796	1.669	35	5.98726	5.12188
																												274.102	280.102	33.9499	45.2151	50.0796	1.669	35	8.51534	5.12188
																												274.102	298.747	47.0072	27.2932	45.2151	1.669	35	8.20419	5.18995
																												274.102	310.418	50.0796	64.6731	50.0796	1.669	35	8.57368	6.0456
																												270.774	294.187	24.2209	40.3506	54.9441	1.36	35	8.14585	5.37469
																												265.91	283.59	54.9441	33.9499	51.8717	1.36	35	8.44727	5.55944
																												275.639	305.857	40.3506	30.6216	48.5434	1.36	35	8.51534	5.80252
																												272.31	296.467	56.7362	11.1636	54.9441	1.36	35	10.0516	6.72624
																												265.91	283.59	30.6216	11.1636	48.5434	1.36	35	10.4211	5.55944
																												283.831	291.772	43.6789	32.1577	38.8144	1.36	35	10.7323	6.0456
																												295.097	301.162	51.8717	20.8926	54.9441	1.36	35	11.0434	5.74418
																												288.696	306.93	47.0072	22.4287	54.9441	1.36	35	11.0434	6.91098
																												296.633	299.955	43.6789	47.0072	63.1369	1.36	35	11.4129	5.43303
																												265.91	310.418	29.0854	20.8926	54.9441	1.36	35	10.7323	5.55944
																												274.102	301.162	35.4861	38.8144	54.9441	1.36	35	10.4892	6.91098
																												283.831	294.187	25.7571	25.7571	63.1369	1.36	35	10.6739	7.03739
																												270.774	294.187	19.3564	19.3564	61.6007	1.36	35	10.178	7.64996
																												267.446	303.442	14.4919	19.3564	61.6007	1.36	35	12.8909	7.22213
																												280.503	311.625	19.3564	16.0281	61.6007	1.36	35	10.178	7.64996
																												270.774	323.295	27.2932	14.4919	54.9441	1	35	13.4451	7.46521
																												282.039	313.905	19.3564	17.5642	54.9441	1	35	12.1519	7.7083
																												288.696	318.6	32.1577	17.5642	54.9441	1	35	13.2603	7.8347
																												288.696	319.807	30.6216	11.1636	58.2724	1	35	13.5034	8.57368
																												269.238	329.197	25.7571	9.62743	63.1369	1	35	12.0838	8.44727
																												275.639	317.527	32.1577	9.62743	58.2724	1	35	13.0756	8.51534
																												269.238	294.187	40.3506	1.43459	58.2724	1	35	12.8909	8.51534
																												267.446	283.59	22.4287	6.29909	58.2724	1	35	13.0756	8.51534
																												267.446	310.418	20.8926	16.0281	40.3506	1	35	13.0756	9.56546
																												267.446	290.699	16.0281	27.2932	40.3506	1	35	12.7645	9.56546
																												275.639	310.418	14.4919	22.4287	48.5434	1	35	12.7645	9.75021
																												269.238	301.162	30.6216	22.4287	53.4079	1	35	12.4533	8.51534
																												261.045	298.747	35.4861	14.4919	32.1577	1	35	12.5797	9.4974
																												264.373	317.527	35.4861	11.1636	42.1427	1	35	12.7645	8.57368
																												270.774	295.26	22.4287	11.1636	33.9499	1	35	12.7061	9.31265
																												270.774	316.32	30.6216	12.6997	50.0796	1	35	14.116	9.25431
																												270.774	329.197	20.8926	12.6997	51.8717	1	35	14.116	9.25431
																												274.102	291.772	24.2209	16.0281	51.8717	1	35	13.5618	9.25431
																												270.774	306.93	27.2932	54.9441	58.2724	1	35	14.1841	9.86689
																												267.446	318.6	35.4861	40.3506	58.2724	1	35	14.1841	9.86689
																												262.581	311.625	22.4287	30.6216	58.2724	1	35	14.3688	9.4974
																												267.446	324.502	20.8926	30.6216	59.8085	1	35	14.5535	10.917
																												278.967	309.344	22.4287	25.7571	59.8085	1	35	14.7966	9.80855
																												288.696	311.625	22.4287	25.7571	61.6007	1	35	14.6119	11.7143
																												288.696	311.625	27.2932	24.2209	68.0014	1	35	15.2245	11.4129
																												296.633	311.625	35.4861	24.2209	68.0014	1	35	15.2925	11.2282
																												303.289	311.625	30.6216	17.5642	68.0014	1	35	14.9814	12.1519
																												303.289	311.625	35.4861	7.83525	71.3297	1	35	15.5356	11.1601
																												304.826	313.905	30.6216	12.6997	69.5375	1	35	15.5356	11.4129
																												306.362	311.625	38.8144	19.3564	69.5375	1	35	15.5939	11.5976
																												311.226	312.832	29.0854	19.3564	64.6731	1	35	16.5857	11.5976
																												311.226	316.32	30.6216	19.3564	61.6007	1	35	15.7203	11.5976
																												324.284	319.807	38.8144	22.4287	58.2724	1	35	16.2746	11.5976
																												314.555	336.172	40.3506	22.4287	61.6007	1	35	16.0898	11.5976
																												303.289	334.965	45.2151	11.1636	56.7362	1	35	16.1482	12.0838
																												316.091	343.147	42.1427	27.2932	56.7362	1	35	16.3329	12.5214
																												324.284	344.355	50.0796	29.0854	59.8085	1	35	16.5857	12.5797
																												304.826	358.305	42.1427	51.8717	50.0796	1	35	16.4593	12.4533
																												327.612	338.453	53.4079	22.4287	48.5434	1	35	16.1482	13.5618
																												329.148	363	71.3297	66.4652	48.5434	1	35	16.3329	13.9993
																												329.148	358.305	59.8085	32.1577	47.0072	1	35	16.0315	13.6882
																												327.612	382.853	63.1369	40.3506	42.1427	1	35	16.2746	14.3688
																												311.226	352.537	66.4652	30.6216	32.1577	1	35	16.0898	13.9313
																												311.226	374.67	59.8085	25.7571	32.1577	1	35	15.7787	14.116
																												313.018	368.768	82.5949	54.9441	33.9499	1	35	15.9051	14.3688
																												314.555	345.428	74.402	51.8717	32.1577	1	35	16.1482	15.3509
																												322.747	359.512	103.589	69.5375	32.1577	1	35	16.2162	14.116
																												269.238	356.025	93.86	79.2665	35.4861	1.4	35	16.6441	15.0397
																												267.446	346.635	79.2665	56.7362	35.4861	1.28	35	16.2746	15.0397
																												261.045	353.61	33.9499	47.0072	38.8144	1.28	35	9.4974	13.5034
																												257.717	356.025	43.6789	42.1427	32.1577	1.28	35	9.80855	14.7966
																												267.446	365.28	50.0796	38.8144	32.1577	1.11	35	10.6739	14.6119
																												267.446	353.61	59.8085	38.8144	37.0222	1.11	35	12.2102	12.5797
																												265.91	294.187	47.0072	32.1577	43.6789	1	35	12.1519	12.8228
																												280.503	299.955	40.3506	32.1577	43.6789	1	35	13.8729	14.3688
																												283.831	286.004	38.8144	38.8144	45.2151	1	35	13.8729	13.377
																												275.639	294.187	35.4861	16.0281	50.0796	1	35	14.3688	12.3366
																												282.039	305.857	38.8144	38.8144	54.9441	1	35	14.3688	12.2102
																												282.039	301.162	35.4861	38.8144	61.6007	1	35	14.6702	7.33881
																												282.039	302.369	40.3506	16.0281	61.6007	1	35	14.7383	12.0255
																												286.904	313.905	38.8144	29.0854	48.5434	1	35	14.7383	7.89304
																												291.768	321.014	37.0222	38.8144	42.1427	1	35	14.7383	8.88483
																												295.097	324.502	37.0222	35.4861	45.2151	1	35	14.7966	8.44727
																												298.425	334.965	37.0222	30.6216	51.8717	1	35	15.0397	10.4892
																												298.425	327.99	43.6789	24.2209	53.4079	1	35	15.2925	11.3448
																												306.362	344.355	42.1427	22.4287	48.5434	1	35	15.2925	11.7143
																												304.826	353.61	42.1427	24.2209	63.1369	1	35	15.9634	11.9671
																												309.69	358.305	37.0222	22.4287	48.5434	1	35	15.4092	12.5214
																												306.362	341.94	42.1427	27.2932	63.1369	1	35	15.662	12.9492
																												306.362	343.147	59.8085	17.5642	50.0796	1	35	15.7787	13.8729
																												298.425	350.123	51.8717	24.2209	63.1369	1	35	15.7203	13.1339
																												299.961	339.66	50.0796	22.4287	50.0796	1	35	15.5356	13.8729
																												311.226	347.842	59.8085	37.0222	51.8717	1	35	15.7203	14.923
																												306.362	336.172	68.0014	24.2209	51.8717	1	35	15.5356	14.6119
																												316.091	347.842	72.8659	40.3506	59.8085	1	35	15.7203	13.7465
																												308.154	351.33	59.8085	45.2151	59.8085	1	35	15.9051	13.8146
																												311.226	353.61	51.8717	51.8717	58.2724	1	35	16.0315	14.4271
																												317.883	351.33	71.3297	24.2209	56.7362	1	35	16.0315	14.3007
																												317.883	340.867	87.4594	17.5642	54.9441	1	35	15.5356	14.116
																												308.154	353.61	64.6731	47.0072	48.5434	1	35	15.7787	14.4855
																												308.154	359.512	92.3239	42.1427	51.8717	1	35	16.2746	13.6882
																												317.883	353.61	98.7245	48.5434	51.8717	1	35	16.0898	13.8146
																												317.883	353.61	58.2724	58.2724	51.8717	1	35	16.0898	14.1841
																												319.419	358.305	87.4594	66.4652	50.0796	1	35	16.2162	13.5618
																												319.419	358.305	82.5949	77.7304	42.1427	1	35	16.5177	13.1923
																												319.419	358.305	100.517	59.8085	35.4861	0.913	35	16.2162	14.4271
																												322.747	358.305	105.381	85.9232	25.7571	0.913	35	16.2746	13.1923
																												319.419	361.793	63.1369	66.4652	22.4287	0.913	35	13.377	14.116
																												320.955	371.182	66.4652	77.7304	22.4287	0.913	35	13.1923	13.4451
																												322.747	361.793	47.0072	43.6789	24.2209	0.913	35	16.5857	13.8146
																												327.612	365.28	63.1369	106.917	22.4287	0.836	35	16.8872	13.4451
																												327.612	369.975	37.0222	54.9441	25.7571	0.836	35	17.14	12.4533
																												330.684	375.743	43.6789	19.3564	25.7571	0.836	35	17.4511	12.5797
																												334.013	249.787	33.9499	22.4287	37.0222	0.836	35	9.56546	13.3187
																												347.07	382.853	81.0587	16.0281	40.3506	0.77	35	12.2686	13.2603
																												353.471	246.299	37.0222	35.4861	40.3506	0.77	35	12.2686	11.9671
																												226.994	236.909	63.1369	32.1577	40.3506	0.77	35	12.5214	14.116
																												225.201	248.579	87.4594	20.8926	45.2151	0.77	35	12.3366	12.2102
																												217.265	240.531	74.402	33.9499	47.0072	0.77	35	13.6882	9.4974
																												218.801	241.604	72.8659	33.9499	47.0072	0.77	35	13.9993	10.3044
																												218.801	246.299	68.0014	33.9499	47.0072	0.77	35	13.2603	11.5296
																												217.265	244.019	63.1369	35.4861	47.0072	0.77	35	13.9993	11.1017
																												218.801	236.909	63.1369	40.3506	45.2151	0.77	35	13.8729	10.917
																												218.801	234.629	63.1369	53.4079	45.2151	0.77	35	14.116	11.2282
																												212.4	266.152	68.0014	25.7571	37.0222	0.77	35	15.2925	11.0434
																												212.4	245.092	63.1369	54.9441	35.4861	0.77	35	14.7966	10.917
																												215.472	266.152	100.517	20.8926	35.4861	0.77	35	12.0255	12.2686
																												217.265	250.994	51.8717	20.8926	35.4861	0.77	35	14.116	11.9671
																												215.472	241.604	77.7304	48.5434	30.6216	0.77	35	9.80855	11.1017
																												222.129	240.531	100.517	53.4079	30.6216	0.77	35	13.9993	9.99329
																												217.265	234.629	87.4594	48.5434	29.0854	0.77	35	14.9814	9.68214
																												225.201	256.762	92.3239	38.8144	29.0854	0.77	35	14.2424	10.4211
																											Gao et al, 2023	49.8449	63.9532	51.3095	45.3652	2.03247	12	30	0.23305	0.04595
																												49.8449	70.2049	50.6203	45.3652	2.03247	12	30	0.21478	0.03073
																												51.3095	58.4592	50.6203	43.1253	2.03247	12	30	0.21782	0.03073
																												51.3095	57.2278	51.3095	34.1659	2.03247	12	30	0.22696	0.03986
																												50.6203	63.3848	55.1	25.8956	0.48179	12	30	0.22696	0.06422
																												50.6203	64.6162	53.5493	32.6152	2.72166	12	30	0.22696	0.04595
																												50.6203	60.922	53.5493	29.6862	2.72166	12	30	0.22087	0.03682
																												50.6203	61.4904	52.8601	31.1507	4.27233	12	30	0.22087	0.03682
																												52.8601	62.7218	53.5493	34.1659	2.72166	12	30	0.23305	0.03682
																												51.3095	63.9532	52.8601	34.8551	2.72166	12	30	0.23	0.03682
																												50.6203	65.1846	51.3095	37.8703	2.72166	12	30	0.22391	0.03682
																												50.6203	60.259	51.3095	37.8703	2.72166	12	30	0.22391	0.04595
																												49.0696	59.6906	51.3095	34.1659	2.03247	12	30	0.22391	0.05204
																												48.3804	60.259	51.3095	31.926	2.03247	12	30	0.22391	0.05204
																												51.3095	60.259	52.8601	31.926	0.48179	12	30	0.22391	0.04291
																												51.3095	60.259	52.8601	28.9108	0.48179	12	30	0.22391	0.049
																												49.0696	60.259	52.8601	28.9108	1.25713	12	30	0.21782	0.049
																												49.0696	60.922	52.8601	31.926	2.03247	12	30	0.22087	0.049
																												48.3804	62.1534	52.8601	36.4057	2.03247	12	30	0.22087	0.04595
																												48.3804	63.9532	52.8601	32.6152	2.03247	12	30	0.22391	0.049
																												48.3804	63.3848	50.6203	33.3905	2.03247	12	30	0.22087	0.049
																												50.6203	55.9964	51.3095	34.8551	2.03247	12	30	0.22391	0.049
																												48.3804	62.1534	51.3095	34.8551	0.48179	12	30	0.22391	0.049
																												47.6051	62.1534	51.3095	35.6304	0.48179	12	30	0.23	0.04595
																												47.6051	62.7218	49.8449	35.6304	0.20739	12	30	0.23	0.04595
																												51.3095	62.1534	49.0696	38.6456	0.48179	12	30	0.23	0.03986
																												49.0696	60.922	51.3095	41.6608	0.48179	12	30	0.23	0.03073
																												49.8449	57.7962	50.6203	40.8855	1.25713	12	30	0.22391	0.03378
																												49.8449	57.7962	49.0696	37.1811	1.25713	12	30	0.22391	0.03682
																												46.8297	60.259	48.3804	34.1659	1.25713	12	30	0.22087	0.03986
																												48.3804	58.4592	46.8297	34.1659	1.25713	12	30	0.21782	0.049
																												49.0696	61.4904	46.8297	31.926	1.25713	12	30	0.21478	0.04595
																												46.8297	60.922	48.3804	30.3754	1.25713	12	30	0.20537	0.04595
																												47.6051	60.922	49.8449	28.9108	1.25713	12	30	0.20841	0.03986
																												44.5899	60.922	49.8449	26.671	1.25713	12	30	0.21478	0.04595
																												46.1405	47.2819	49.8449	24.4311	4.27233	12	30	0.21782	0.04595
																												47.6051	44.8191	51.3095	20.7267	4.27233	12	30	0.21782	0.04595
																												47.6051	43.5877	50.6203	20.7267	1.25713	12	30	0.20537	0.04595
																												46.8297	43.5877	49.0696	22.9666	2.72166	12	30	0.1871	0.049
																												47.6051	42.3563	47.6051	22.9666	1.25713	12	30	0.17797	0.03682
																												49.0696	46.0505	46.1405	22.9666	2.72166	12	30	0.18101	0.03682
																												48.3804	46.0505	46.1405	22.1912	4.96152	12	30	0.19319	0.03682
																												46.8297	43.5877	49.8449	21.4159	2.03247	12	30	0.19319	0.03682
																												46.8297	43.5877	49.8449	19.176	2.72166	12	30	0.19319	0.03986
																												48.3804	46.0505	49.8449	17.7115	2.03247	12	30	0.1871	0.03986
																												49.0696	44.2508	48.3804	16.1608	2.03247	12	30	0.1871	0.04595
																												49.0696	44.8191	49.8449	9.44125	2.03247	12	30	0.1871	0.06117
																												48.3804	44.2508	53.5493	7.97672	2.72166	12	30	0.1871	0.06754
																												47.6051	44.8191	53.5493	4.27233	2.03247	12	30	0.1871	0.07363
																												47.6051	46.0505	53.5493	3.49699	2.03247	12	30	0.18406	0.06754
																												46.8297	46.0505	52.8601	2.03247	2.03247	12	30	0.18406	0.06754
																												46.8297	46.7136	50.6203	2.03247	2.03247	12	30	0.18406	0.07667
																												46.8297	46.7136	49.8449	2.72166	0.48179	12	30	0.18406	0.07667
																												47.6051	47.2819	51.3095	2.72166	2.03247	12	30	0.19319	0.07667
																												49.0696	47.2819	49.8449	2.72166	2.03247	12	30	0.19319	0.08581
																												49.0696	47.945	51.3095	4.27233	2.03247	12	30	0.19319	0.08581
																												49.0696	47.945	51.3095	6.51219	2.03247	12	30	0.19319	0.08276
																												49.0696	47.945	51.3095	7.97672	2.03247	12	30	0.19319	0.07667
																												49.0696	46.0505	50.6203	8.75206	2.03247	12	30	0.19319	0.07667
																												49.0696	46.0505	52.8601	8.75206	0.48179	12	30	0.19015	0.07363
																												49.0696	46.7136	53.5493	7.20138	1.25713	12	30	0.19015	0.07363
																												48.3804	46.7136	53.5493	7.97672	1.25713	12	30	0.19015	0.07667
																												46.8297	46.7136	52.8601	3.49699	1.25713	12	30	0.19015	0.07667
																												45.3652	50.9761	52.8601	2.72166	1.25713	12	30	0.19015	0.0919
																												45.3652	49.7447	52.8601	2.72166	1.25713	12	30	0.1871	0.08581
																												46.1405	49.7447	50.6203	4.96152	1.25713	12	30	0.19319	0.07667
																												46.8297	49.7447	47.6051	8.75206	1.25713	12	30	0.19624	0.07972
																												49.8449	45.4822	47.6051	8.75206	1.25713	12	30	0.19319	0.08276
																												49.8449	44.8191	47.6051	7.20138	1.25713	12	30	0.19624	0.09494
																												48.3804	44.8191	50.6203	9.44125	2.03247	12	30	0.19928	0.09494
																												48.3804	45.4822	52.0848	9.44125	2.03247	12	30	0.19624	0.0919
																												48.3804	45.4822	49.0696	3.49699	2.03247	12	30	0.19319	0.0919
																												48.3804	45.4822	49.8449	7.20138	2.03247	12	30	0.19015	0.10103
																												48.3804	43.5877	49.8449	6.51219	2.03247	12	30	0.1871	0.11348
																												48.3804	47.945	49.0696	4.27233	2.03247	12	30	0.1871	0.12262
																												46.8297	45.4822	47.6051	3.49699	0.48179	12	30	0.1871	0.12262
																												46.8297	44.8191	47.6051	3.49699	0.48179	12	30	0.1871	0.13784
																												46.8297	45.4822	47.6051	2.72166	2.72166	12	30	0.1871	0.14116
																												46.8297	45.4822	47.6051	2.72166	2.03247	12	30	0.1871	0.15943
																												45.3652	46.0505	46.8297	5.73686	2.03247	12	30	0.1871	0.16856
																												45.3652	46.0505	46.1405	5.73686	2.72166	12	30	0.1871	0.1871
																												45.3652	46.0505	43.1253	3.49699	2.72166	12	30	0.1871	0.18406
																												45.3652	45.4822	43.1253	2.03247	2.72166	12	30	0.1871	0.18101
																												44.5899	43.5877	40.1101	0.48179	2.03247	12	30	0.19319	0.18101
																												44.5899	43.5877	40.1101	2.72166	0.48179	12	30	0.19015	0.18101
																												46.8297	57.2278	37.8703	4.96152	0.48179	12	30	0.1871	0.18101
																												46.8297	46.7136	34.8551	4.96152	0.48179	12	30	0.17797	0.17465
																												46.8297	43.5877	28.9108	4.27233	0.48179	12	30	0.18101	0.17465
																												46.8297	44.2508	26.671	4.27233	0.48179	12	30	0.21146	0.19319
																												46.8297	56.5648	23.6558	4.27233	1.25713	12	30	0.1871	0.20232
																												45.3652	54.765	19.9514	6.51219	1.25713	12	30	0.18406	0.21478
																												46.8297	55.3334	14.6963	6.51219	1.25713	12	30	0.21478	0.21782
																												46.1405	55.3334	11.6811	6.51219	4.96152	12	30	0.20841	0.26681
																												49.0696	55.9964	11.6811	2.72166	4.96152	12	30	0.21146	0.23913
																												49.0696	57.2278	8.75206	2.03247	4.96152	12	30	0.21478	0.28508
																												45.3652	56.5648	6.51219	2.03247	5.73686	12	30	0.21146	0.29449
																												47.6051	55.3334	5.73686	4.96152	7.20138	12	30	0.21146	0.32825
																												56.5645	55.9964	6.51219	8.75206	7.97672	12	30	0.21146	0.33739
																												56.5645	55.3334	4.27233	8.75206	6.51219	12	30	0.21146	0.33739
																												56.5645	70.2049	4.27233	4.27233	10.9919	12	30	0.26377	0.36202
																												58.8044	73.8991	2.72166	2.72166	8.75206	12	30	0.21146	0.35261
																												65.524	87.4445	2.72166	2.03247	10.2166	12	30	0.26986	0.39883
																												76.0341	89.9073	2.03247	2.72166	13.921	12	30	0.26986	0.41405
																												94.7283	123.25	2.72166	4.27233	13.921	12	30	0.26377	0.42014
																												89.4733	122.018	4.27233	3.49699	16.9362	12	30	0.26986	0.44781
																												86.4581	99.8532	4.27233	2.72166	16.9362	12	30	0.30362	0.43232
																												86.4581	107.81	4.27233	6.51219	16.9362	12	30	0.32521	0.45086
																												99.2081	107.81	4.27233	5.73686	18.4869	12	30	0.37724	0.42318
																												103.688	131.964	7.20138	3.49699	19.176	12	30	0.44781	0.44477
																												103.688	131.301	4.96152	4.27233	21.4159	12	30	0.38637	0.47854
																												114.887	141.815	7.97672	6.51219	23.6558	12	30	0.411	0.48462
																												116.438	141.815	6.51219	5.73686	23.6558	12	30	0.39246	0.4968
																												114.887	155.361	2.72166	3.49699	24.4311	12	30	0.46913	0.45695
																												126.086	156.592	2.03247	2.03247	25.2064	12	30	0.51534	0.52448
																												128.326	177.621	2.03247	2.03247	28.1355	12	30	0.51534	0.55824
																												148.571	190.598	2.72166	4.96152	31.1507	12	30	0.51534	0.57347
																												144.781	204.238	2.72166	4.96152	31.1507	12	30	0.57651	0.59201
																												153.826	204.806	2.72166	5.73686	31.1507	12	30	0.57651	0.641
																												167.265	220.909	4.96152	4.27233	31.926	12	30	0.64708	0.67476
																												167.265	216.552	4.27233	3.49699	30.3754	12	30	0.67476	0.68998
																												176.225	227.066	4.27233	3.49699	31.1507	12	30	0.71461	0.71157
																												177.689	226.403	12.4565	3.49699	36.4057	12	30	0.76056	0.7362
																												183.72	237.58	5.73686	4.27233	37.8703	12	30	0.80678	0.72679
																												184.409	237.58	4.27233	10.2166	36.4057	12	30	0.82809	0.7362
																												193.455	234.455	8.75206	6.51219	36.4057	12	30	0.84359	0.7362
																												193.455	238.812	12.4565	10.2166	39.4209	12	30	0.87403	0.75447
